# Supplementary material for: Invasion and Amplification of Endogenous Retroviruses in Dasyuridae Marsupial Genomes
Source: Mol Biol Evol. 2024 Aug 5;41(8):msae160. doi: 10.1093/molbev/msae160 (PMC11334065; doi:10.1093/molbev/msae160)
Supplement: msae160_Supplementary_Data [file msae160_supplementary_data.zip]

Archive with 3 entries (3 files):
- GenBank_marsupial.txt
- Supp Table 1.xlsx
- Supplementary Figures.pdf
