# Supplementary material for: Invasion and Amplification of Endogenous Retroviruses in Dasyuridae Marsupial Genomes
Source: Mol Biol Evol. 2024 Aug 5;41(8):msae160. doi: 10.1093/molbev/msae160 (PMC11334065; doi:10.1093/molbev/msae160)
Supplement: msae160_Supplementary_Data [file msae160_supplementary_data.zip › GenBank_marsupial.txt]

LOCUS       Clade_1_scERV5476        9613 bp    DNA     linear   UNK 09-JUL-2024
DEFINITION  endogenous retrovirus.
ACCESSION   scERV5476
KEYWORDS    .
SOURCE      .
  ORGANISM  .
FEATURES             Location/Qualifiers
     misc_feature    1..453
                     /note="Geneious type: LTR"
                     /standard_name="5'LTR"
     gene            618..6157
                     /note="Betaretrovirus"
     gene            618..2812
                     /note="Betaretrovirus"
     CDS             618..2822
                     /standard_name="Gag"
     misc_feature    618..2822
                     /note="Geneious type: ORF"
                     /standard_name="Gag"
     CDS             2452..3591
                     /standard_name="Pro"
     misc_feature    2452..3591
                     /note="Geneious type: ORF"
                     /standard_name="Pro"
     CDS             3837..6170
                     /standard_name="Pol"
     misc_feature    3837..6170
                     /note="Geneious type: ORF"
                     /standard_name="Pol"
     misc_feature    3915..3935
                     /standard_name="RT A"
     misc_feature    4035..4058
                     /standard_name="RT B"
     misc_feature    4134..4145
                     /standard_name="RT C"
     misc_feature    5376..5459
                     /standard_name="Integrase core domain"
     misc_feature    5532..5813
                     /standard_name="CCD catalytic core domain"
     CDS             6419..8479
                     /standard_name="Env"
     misc_feature    6419..8479
                     /note="Geneious type: ORF"
                     /standard_name="Env"
     gene            6425..8382
                     /note="Gammaretrovirus"
     misc_feature    7985..8035
                     /standard_name="Immunosupressive"
     misc_feature    complement(9162..9613)
                     /note="Geneious type: LTR"
                     /standard_name="3'LTR"
ORIGIN      
        1 ctgtcaggaa ccttccccaa cctttcccct tgctcttccc ccctcttgaa caaacccagg
       61 tcaccacggc cctgaggctg atgatttctg aggaatgtca agaccacagt tcccagaact
      121 gatatggaat agacaaaact acgttgttcc accccgtcct tgggccccta accgtctcat
      181 aatctgcacc tggtaaatgt tacaaaaata tttgactcat ctatcatgct acccaatcct
      241 tatgcataca tggcattgcg gttttctgcc tataaattct gtaactgtaa gccaataaac
      301 gagacatgct tgaccattgc tttgagtagt ctcccctctc tctctctcta gatcctgttc
      361 ccgggctgtc ttagcccccg caggcttttg ccttaatttc ggtctatgtc cttctttttt
      421 tgacccacgt tgaagacctg ctggacaggt caactggcgc ccaacgtggg gctcaaaaat
      481 agggactttg acccgacaga acgctccccc cgcccgtccg gacccccaga gacgatttcg
      541 ctcccccagg ctgctggcgt tacggagctc cgtgaaacga aagtaaaaag aggtaagtgt
      601 tcgcgtctgt cgatatcatg ggatctaagt tgagtaagga agaaaatttt gttagagagc
      661 ttaaagaaaa ttttaaagag agaggtatta aagttaaaaa gaaggaactt ataaattttt
      721 ttatctatat tgataaagtt tgcccctggt ttataataaa cggtcctgac attcatccag
      781 gaaaatggca aaaggtagga caagacctaa acgaactcat taaaaaagaa atccagggag
      841 gagaaagcgt cccccagaag gttttaaccc tctggaaatt aattaatgac attgtagaag
      901 attcaaacaa tagtggcaaa attagacaat tacttataga agcagagtct tgcctgcgtc
      961 ctttgtctca tgccgtgtca catagctcta ttccaccaga atctgtccct aaaaaggctc
     1021 cctctgtgat tattgaaatg cccccctacc aacctaaatc catatatccg cccatctcat
     1081 catcccccct gccccctttg gagggttccc tcctggcctt tcctgttttt ccctataaac
     1141 aaaaccagcc aagaaataga aaagacagtg agagtctcac agaagaagta gcagaattag
     1201 aagaggaagc cgctgcttac gatccctatg gggtgcatgt ctcacaacat ccttcggccc
     1261 ctcctatcct taagaattcc ctttctcacc cctttgttac tccagatctt agtctagtcc
     1321 aggaggatat taccaaacgc atgtctgcct tgcggaaaac cttagattta cagaaacaat
     1381 atcttgaaat gacaaaggaa ttttcggctt tacaagcctc ccttcaaacc tcccccttgc
     1441 tcaatcttga aaatctggcc ccgccttccc agactttagc caaacacaac tctagcccta
     1501 aaaaggatcc taggaataac cctacaaaag ctaaacaacg tagctccttt aattttcccg
     1561 tcattactag aaagaaaaaa gccactcatg gcgccgatgc ggcgcaagag gggagtgagg
     1621 aggaagaagc agacaatact gatgaaggga cagatgagga cgaaaatgag gaaaaaacag
     1681 aagaaaatga gggagggacg gattctgagg aagaaacaga ctttgtcaaa ccccgattta
     1741 aaaatttgaa agatcttctt tcagctgtta aaaattatgg ccctaatgct ccctttacct
     1801 tgtcggcctt agaagctgct aaaagaggtg gtctactgac ccctaccgaa tgggtgaaag
     1861 ttgctcaatc ggtattgact aaaggacagt tcataaactg gcaatctgaa tttgaccacc
     1921 agtgtaggat catagagaaa agaaacctta aaaccaaaaa taaagattgg acttatgaga
     1981 aattaacagg cagaggacca tacgccctag agaaaaaaca gaaaaaattt cctacaggac
     2041 tcttagaaca aattgatcac gctgcccata aggcatggcg ggccctccct gttactggct
     2101 ctccttttat gcccttaaac agaatcagcc agaaaaagga tgaggaatat tctgaattca
     2161 taagcagact tctagagact gccgaacgta ctttagggaa tgctgcggct gatgacccta
     2221 ttataaaaag attagcttat gaaaatgcca atagttcatg ccgcgctgtc cttaatggcc
     2281 agtggcagga taaatccctt aatgagatga tcaaactctg cagagatgtt caggacacta
     2341 ctatgagcaa actagaaaaa atgtctcaag cagtattggc cctgcaagat cccatgaaaa
     2401 acatgtcaga ggcagtactc actatagggg cagcagttaa tacaggacag actgttgggc
     2461 accagaaaac ttgctttaaa tgtggcttgg aaggacattt tgcccgacaa tgcccctcta
     2521 actttcaggg atttcctggc aatacggctc aaaatagacg agcgctgcca gcctctgtgt
     2581 gccctagatg taaaaaaggc tatcactggg gcaacacttg caaatccaca catgatattg
     2641 aaggaagacc tctgcctcct ctgcctcccc ttccgggaaa cggcagacgg ggcccccccc
     2701 gggcccctca aggacctgtt cacacagcca cggggcccca attcctcccc agctccacag
     2761 ggcaacccca gggagcgcag gggtggactt gtgtacctcc accaccacag tattcaacct
     2821 gaggacggcc caaaagcctt gcctactggc tcttttggac ctccgccacc tgggtctttt
     2881 ttcctcatta taggccgtgc ctcatgtacc cttcaaggga taattattca ccccaccttg
     2941 gttgacaatg actatgaggg agaaattaag gtcatcgctt cttcccccca ccgcactatt
     3001 acaattcccc cgaaacaacg tttggctcaa gcactgccac tccctttaga cactagcttc
     3061 ccagctttca aaaataagag aggaatatct aaccctgggt catctgacat atattgggta
     3121 cagtccttat cacaagagag gcccacctta aaactaaaac tacaaggcaa atcctttacg
     3181 ggactaattg actcaggggc tgatgccaca atcatttctg cctcccaatg gcccaactct
     3241 tggcccctgc aaccatctct cacacatctc caaggcatag gacagactca ggagactatg
     3301 gaatctacac aaatgctgat atgggaggat gcagaaggaa acaagggcat agtacgcccc
     3361 tttatagttc ctaacctccc catcaacctt tggggtagag atattttatc tcaaatgggc
     3421 attatcatgt gtagccccaa ttctattgtc acggagcaaa tgttgagaca aggattcctt
     3481 cccaagcaag gactaggaaa gaataatcat ggaattcggg aacctataca gctgcaaccc
     3541 caatcagaca gaacaggcct tggcttccaa aaccaaaacc ttttttcata agggccactg
     3601 atccccccag cctacaggcg gataagatca cctggaaatc agataccccc gtctggatag
     3661 atcagtggcc cctcccaaaa gaaaaactag aggctgcaac taaattagtt caactacaat
     3721 tagacgtggg tcatatagag ccctctaatt caccttggaa cacaccaata tttataatca
     3781 agaagaagtc tgggtcatgg aggttactcc atgatcttag agcagtcaat aaaaccatgg
     3841 tacccatggg ggcccttcag ccaggcttgc ctgcccccgt agcaatcccc gctgggtttc
     3901 ataggattgt catagacctt aaagactgct tcttctccat accattaaac cctgaagatt
     3961 gtaaaagatt tgccttcact gtccctgtca ttaactgtat aggcccatct cttaggttcc
     4021 aatggagggt cctgccacag ggcatggcca atagccctac cctttgccaa aaatatgttg
     4081 ctcaaacggt agaccccttt agattaaaat acccacatct ctatataatc cattacatgg
     4141 atgacatctt aatcgcaggc ccttcagaat tagaattagt aaaggtatct gatagtctag
     4201 tttcagccct ccaaaagaga ggcctgcaag tttcaccaga aaaagtccaa actaccctcc
     4261 cccaactttt ccttgggttt gagctacatt tttctcaggt aataacccag aaagcccaga
     4321 tacgtaccgc ccatcttaag acattaaatg atttccaaaa acttctaggg gatattaatt
     4381 ggctacgtcc ctatctgaaa ttaactacag gggatcttaa acccctcttt gacattctaa
     4441 aaggagactc ggacccttcc tcaccacgct ccataacaaa ggaaggtgag actgccttac
     4501 agaaagtcaa tcaggcaata tccactcaaa agattggata ctatgaccct gcaaaaaaac
     4561 tctggcttct cattttttcc acaacctttt ctcccaccgg tttgctatgg caaggaatgc
     4621 ccctgttctg gatccatagc tcagcaactc ctaataaaat acttgccact tatcccatac
     4681 ttgtatcaga gattctacaa gaaggaagga ccctctccat aaaaattttt gggaaagatc
     4741 ccgaccatat tgtctgccca tacaccagca cagaactgac gcaactccaa caaaggagtg
     4801 acgcttgggc tattgccact atttcttatc aagggacatt gaacaaccaa taccctccag
     4861 ataaacttat taagttcctt acagaaaatt cagttacctt tccacgtata accaagacta
     4921 gccctataaa aaaggctcat ctaatattta ctgacggctc ttcatcaggg acagctgcag
     4981 tcacaataga ctcaaaactc acttcctttc acacgcctta tgcatctgct caacttgtag
     5041 aactagccgc tatcctctgg gtattcagga atatccccgg tcccatgaac atttatactg
     5101 atagtgcata cattgccaat tctgttccac tgcttgaaac tgttccttat atcaagccct
     5161 ctactaatgc ttcccctatg tttgctcaat tacaaaatct gattcaggaa agaagtcacc
     5221 ccttctttat ttgccacatc cgtgcacaca ctgaccttcc tggtcccctg acagaaggaa
     5281 atacgaaagt agatctagcc accaaacaag ctctcttagc tacaagtgaa ttagcctctc
     5341 ctgttgacct agccactgag gcgcacaaga tgcaccactt aaatgctcac accctacgac
     5401 tcctatataa gatcacaaaa gatcaagcaa gacagatagt taaacaatgc cctggctgtt
     5461 tagtacactt acctgaacca catttaggag tcaatccacg gggactgata cctggagagc
     5521 tttggcaaat ggatgtcacc catcttccat cgcttggtaa attaaaatac atccatgtgt
     5581 ccattgacac tttcagtggg ttcctttgcg cctcccttca aactggagaa gccactaagc
     5641 atgttatcag ccatgttgtg gccaccctgg ctatggcacc aaagcctaaa atttttaaaa
     5701 cagataacgg ccctggatac accagctcct cattcaaaca gttctgtgca cacatgggta
     5761 ttaaacatat cactggcatc ccttataacc cccaaggaca gggtatagtg gaaagagcac
     5821 atcagactct aaagagaatg attaataaac tacaatcagg ccctgaatta ctgtactcac
     5881 gagctggcaa ccagaagacc gtccttaatc atgcgctttt tgtgctcaac ttcctaacgt
     5941 tggatgataa tgggaagtca gcagcagacc gtctctggca cccctctaca tctgatactt
     6001 atgctcaggt caaatggaga gatccactca ccaacaagtg gtatggtcct gaccctgttc
     6061 taatttgggg aaaaggacac gcatgtgttt atgactccca ggcccagaat gccagatggc
     6121 tccctgagcg cctggtcaaa ccctttcaac cacccagggg aaaaccctga gaaaagcccc
     6181 ttctgctttc ttacaggtac agataggcca aggagcctga gaagctttat tccctgaccc
     6241 cggaccacca tcccaacact cggcagctcc agaggcccaa cgcaggggta atgtattttt
     6301 ctccccttct tattgcagct gttgtcatca taatagcgct tattctcctt attagcttct
     6361 gctgctgttg tccaaacaca tcaattccct gccctgctta gtatattagt ttaccgctat
     6421 gcaactcatt tttttaatcc tccttctagt gaccccctca gcactaccct ctccctacca
     6481 actactcaac tatacttggg tagtgcaaaa ttcctgggga gacgtggtat ggagtacctc
     6541 aaaaatctcc acctctgatt ggtggcccac tctatacccg gacctttgta aattggctct
     6601 aggggcacct cacccatggg acctagaaga ctatcataac caaaacgctc cccctaacag
     6661 aaatgcctgg agtcccgaag ccacaaccgc cctgggagag gctggcggtt gtggagcaca
     6721 tgacagacga agtatgttaa ggactgtctc cttttatgtc tgtcccggga cccatagaaa
     6781 tcgttccttg acatacaagt gtggcggtcc tactgaattc ttttgtcgat cgtggggttg
     6841 tgagacaacc ggagacgcct actggcaccc ctcctcctca tgggactaca ttacagtcgc
     6901 agccaattat acacatcata gggtagactc aaaaggctgg agaaaaatat cagcatgcca
     6961 acactcatgg tgccaccccc ttagagtcag tttcactgat gcaggaaaaa agtatacctc
     7021 ctggggaaga ggagtaacct ggggattgag attatataag atacgctatg atgatggact
     7081 tctatttact attaaactcc ttaagacccc ccctatcatc actgctcctg tagccatagg
     7141 ccccaatgta gaaatgagac caaacaggat tccaaataac cctaacaacc ctacccatag
     7201 gctgccactg acgacgtcct cccctcctcc tacggacttg acccctttgt tccgtcccac
     7261 tatgcttttg ggaccatccc ctccaacctc catggtactt aacattatca atgcttccat
     7321 acaaactgtt cattccctta atctgtcttc ctttgaagag tgctgggtat gctattcctc
     7381 cgttcccccc ttttatgaag gtctagcaca ctttgggaac tttacttata ctaatgacac
     7441 ctcctcacta agatggggtg cagaagaaaa ccaaggactg acccttagca aaattacagg
     7501 tttgggtacc tgcatccttg ggcccagtat gctcccccct ttgccacttg tggatgtttg
     7561 taataatact ataattgtct ctcctcagtc ctcctatgct gccgccccca agggctctta
     7621 ctttgcttgc tcttctggcc tcaccacttt tattgttact tctaccttcc tcacctctca
     7681 ggattactgt gtaatggttg ccctattccc tcacgttact atccatcaag tggatgactt
     7741 ccttaatatt tggcagaggg caggcacaga aaaagtcaga aataaaagag agcccttaac
     7801 tgcactgacc ctgactgttc tcctgggact aggagttgca ggtacgggaa caggtattgc
     7861 ctctctcatc caaaacgaaa gacagattac ccaacttagt gctactattg acaaagacct
     7921 gcaagaattg cagactggat tgcaacatct tactgaatct gttgcctcat tagctgaagt
     7981 tgttctacaa aatagacgag gacttgacct ccttttccta cagcagggag gcctatgcgc
     8041 agccctaaaa gaagaatgct gcttttactc cgataaatta ggccttgtag aaaatagctt
     8101 acagaaggtt agagatagcc tagaaaaaag aaagaaagag agggaacaac aagaatcctg
     8161 gtaccaaaat tggttttcta cctctccttg gctttccacc cttctcccta gccttctcgg
     8221 gcctattata ggtctccttc tactcatctc ttttggcccc tgggccttta ataaactaac
     8281 atcttttgta aaaacccaag tagatacagc aattagcagg aagaatcaca tatactacca
     8341 tcgcatacaa gaccaagaag aaggcaaagc tgaaaacatc gaacccctgc attttaatga
     8401 ccacctcttg aagaaatcca gacttcggcg ggcagcagaa agaattcgaa aactttgcct
     8461 ctgttttcaa aaaacctgac aattgttcac cctactataa ctataattgt tcaccctact
     8521 ataactccct tatacatgca cagtttgctt tgtaacacca tttcatatct cttctccaga
     8581 gacatattgt atctctctga tattaggacc ttgtgttatg ctatcaattg tattcctaag
     8641 aattgtaatt catgaattga tactgcgggt gcattggcac tcgaaactac tttttaatat
     8701 tctaagagta cttcatgtat tgctttgaga tgattctttg tttttggtta agcctgatgc
     8761 ttttaagaaa tcaccctccc cttacccctc tttccctgta cccctcatgg atcctgacaa
     8821 tctgttcctt gccattttta tgaaaaactt tgacctctgc aatatgtaac ccgggtatct
     8881 ttgggaaagg tttaaaaatg agccacggct ataagaccat tgtgatgcca tgacgggcaa
     8941 ccttgagtga tcgatctatc catctgagac aggggttggc gtggcaatcc cacggatggt
     9001 atggacaatc ccaatgacct aagacagcgt ccaatggcca gctacctcca ggctgtactg
     9061 cgtgagtgtt aagacacctg caccagccat tacactcccg gtattgctgg aaatgggtca
     9121 cgaggcctga gtgcctcatt attaaagaaa aatgggggac atgtcaggaa ccttccccaa
     9181 cctttcccct tgctcttccc ccctcttgaa caaacccagg tcaccacggc cctgaggctg
     9241 atgatttctg aggaatgtca agaccacagt tcccagaact gatatggaat agacaaaact
     9301 acgttgttcc accccgtcct tgggccccta accgtctcat aatctgcacc tggtaaatgt
     9361 tacaaaaata tttgactcat ctatcatgct acccaatcct tatgcataca tggcattgcg
     9421 gttttctgcc tataaattct gtaactgtaa gccaataaac gagacatgct tgaccattgc
     9481 tttgagtagt ctcccctctt tctctctcta gatcctgttc ccgggctgtc ttagcccccg
     9541 caggcttttg ccttaatttc ggtctatgtc cttctttttt tgacccacgt tgaagacctg
     9601 ctggataggt caa
//
LOCUS       Marsupial_endogenous_betaretrovirus_2       11106 bp    DNA     linear   VRL 19-APR-2024
DEFINITION  marsupial endogenous betaretrovirus 2.
ACCESSION
KEYWORDS    Third Party Data; TPA.
SOURCE      unidentified retrovirus
  ORGANISM  unidentified retrovirus
            Viruses; Riboviria; Pararnavirae; Artverviricota; Revtraviricetes;
            Ortervirales; Retroviridae.
REFERENCE   1  (bases 1 to 11106)
  AUTHORS   Mercer,L.K., Yan,G.J.H., Waters,P.D. and White,P.A.
  TITLE     Invasion and amplification of endogenous retroviruses in Dasyuridae
            marsupial genomes
  JOURNAL   Unpublished
REFERENCE   2  (bases 1 to 11106)
  AUTHORS   Mercer,L.K., Yan,G.J.H., Waters,P.D. and White,P.A.
  TITLE     Direct Submission
  JOURNAL   Submitted (20-APR-2024) Biotechnology and Biomolecular Science,
            University of New South Wales, UNSW Sydney, Sydney, NSW 2052,
            Australia
COMMENT     LocalID: Marsupial_endogenous_betaretrovirus_2                     
            THIRD PARTY DATABASE: This TPA record uses data from               
            DDBJ/EMBL/GenBank entry JADWMD010000000                            
            Bankit Comment: LocalID:Marsupial_endogenous_betaretrovirus_2      
            Bankit Comment: BankIt2820820                                      
            Bankit Comment: TPA Submission:true                                
            Bankit Comment: TPA EVIDENCE:Endogenous retroviruses were detected 
            using EVEfinder (https://github.com/emma-harding/EVEfinder) and    
            manually annotated using Geneious Prime. Retroviral identity was   
            confirmed with multiple sequence alignment and phylogenetics.      
            Bankit Comment: RESUB: This is a resubmission of                   
            Group/BankIt#:2770271                                              
                                                                               
            ##Assembly-Data-START##                                            
            Assembly Method       :: EVEfinder v. 1; Geneious Prime v. 2023.2.1
            Sequencing Technology :: Annotation of genome sequences            
            ##Assembly-Data-END##
FEATURES             Location/Qualifiers
     source          1..11106
                     /organism="marsupial endogenous betaretrovirus 2"
                     /mol_type="genomic DNA"
                     /db_xref="taxon:31931"
                     /note="Taxonomic Classification:Viruses; Riboviria;
                     Pararnavirae; Artverviricota; Revtraviricetes;##
                     Ortervirales; Retroviridae; Orthoretrovirinae."
     gene            2049..4305
                     /gene="Gag"
     misc_feature    2049..4305
                     /gene="Gag"
     CDS             2053..3249
                     /codon_start=1
                     /standard_name="Gag partial"
     gene            4739..7354
                     /gene="Pol"
     misc_feature    4739..7354
                     /gene="Pol"
     CDS             4742..6460
                     /codon_start=1
                     /standard_name="Pol partial"
     gene            7335..9163
                     /gene="Env"
     misc_feature    7335..9163
                     /gene="Env"
ORIGIN      
        1 ggggcatggc agagaaggaa gagtccgcgg caggttggca agcaggagcc gcggggaatt
       61 gaaggcagcc gagccaacgg agcgccaagg gccaaatgga gctctaagct gcgggtgcag
      121 tctgcgggaa gtggacgaag aacttcagcc gatggagctg ctcgatgttg gttgggctca
      181 acataaagtc caggacctct tctaggatga cgagaacggg cagcacgtag agcttgtgca
      241 gtaagcctgg acaattgtcg cccaaacgtg gggcccggaa gattttgggg ttaagagcag
      301 ccagtgctgt atcaaacctc tgatcaaaaa gaactgcgca gtctcagaga ataaagagaa
      361 taaggtccgc agggagaata gagaccaggt gagtaaggtt ttgatatggg acaggacatt
      421 agtgtacatg ataggtttgt tgagggtttc taagactcat taagaatgca tagagtaagg
      481 attaagaaaa aagaacttgt aaaattttta aaatatattt tattttcttt tataataact
      541 ttattttgat agaatccatc ccagggtaat tttttttaca atactaaccc ttgcactggc
      601 ttctgttccg atttttcccc tccctccctc ctccccctcc cctagatggc aagcagtcct
      661 atatatgtta gatatgttgc agtatatcct agatacaaga tatgtttgca gaaccgaaca
      721 attctcttgt tgcacaggga gaattggatt cagaaggtaa aaataacccg ggaagaaaaa
      781 caaaaatgca aatagttcac attcatttcc cattgttctt tctttggatg tagctgcttc
      841 tgtccatcat ttatcaattt aaactgagtt aggtctcttt gtcaaagaaa tccacttcta
      901 tcagaatata tcctcataca atatcgttgt tgaagtgtat aatgatctcc tggttctgct
      961 cattccactt agcatcagtt catgtaagtc tctccaagcc tctctgtctt catcctgctg
     1021 gtcatttctt acagaacaat aatattccat aacattcata taccacaatt tacccagcca
     1081 ttctccaatt aatgggcatc cattcaattt ccagtttcta gccactacaa acagggctgc
     1141 cacaaacatt ttggcacata caggtccctt tcccttcttt agtatctctt ttggatataa
     1201 gcccagaagt aacactgctg gatcaaaggg tatgcacagg ttgataactt tgggggcata
     1261 attccagatt gctccccaga atggttggat tcgttcacaa ctccaccaac aatgcatcag
     1321 tgtcccagtt ttcccgcatc ccctccaaca ctcatcatta ttttttcctg tcatcttagc
     1381 cagtctgaca ggtgtgtagt ggtatctcag agttgtctta atttgcattt ctctgatcaa
     1441 tagtgatttg gaacactctt tcatatgagt ggtaatagtt tcaatttcat catctgaaaa
     1501 ttgtctgttc gtatcctttg accatttatc aattggagaa tggcttgatt tcttatatat
     1561 tagagtcagt tctctatata ttttggaaat gaagccttta tcagaacctt taactgtgaa
     1621 gatgttttcc cagtttgttg cttcccttct aatcttgttt gcattagttt tgtttgtaca
     1681 gaggcttttt aatttgatat aatcagaatt ttccattttg tgatcagtaa tggttataag
     1741 acagtattga gacttcacct caggatccat tcttgcttat tccaaatcca cagaaatgaa
     1801 tcaacaaatt attactaaat tggaaattaa cgtcatacaa tttgctaaat ttcagtcagt
     1861 ggttagctag agcatacatt tctacccaaa tccttctgca taaaattgca ttcaaatatc
     1921 taaaatggtt ttaaagtgca tattggtact taatcatcta aacagactgt gagctgctac
     1981 caacagttca tctttggtca caaatttctt tctcctccac agaacttgta aactttttta
     2041 agtttttaga agatgtttgt ccatggttcc cgcaggaagg aaccattgat gagaaaagat
     2101 ggaaaagagt tggagattga tttttataga acttttggtc ctgagaaggt tcctatcact
     2161 gcttttaatt actggaattg tataaatgat ttactttctg cccaccaaca cgatgacggt
     2221 gttaatagtg ttattcagga tagttcctcc gttttgaaag gtgccttaag acgcaccaac
     2281 tctagacttg aaattgggtc acctaagggt gaaaaagaaa taccagatgt ggattctgtt
     2341 tcaattacta ttcctttaga ggattcagat aaaacaccgc gcgatcctca gattaataac
     2401 gtcatgctcc ctccttcccc tcccaagcct gcttacagaa agctctatcc ttccctcagc
     2461 ggccttaatt cccctgcccc aggcaatgag catttagata tcgccagagc tgctgaattg
     2521 gaaagaaagg ctgctcattg tagtgacccc ggtttcgctt ttcccctggt ctctaacaat
     2581 cagcaaattt tccagtcgca atccctaggt ccctgcccca taaattcgca atccccgcct
     2641 ccgtatttca ctatgcctcc cttctccgtc atatcctgtc cccctttttt caatccacaa
     2701 gaattaaaag cggaagtaca gtcgctccgt gaaatgatgc aatccctgtt ggaccttaac
     2761 ttgtctcata aaacggaggc tcttgccgtt acccctacta tcggaaaatc tccagatacc
     2821 gatccggtta aaaaagtaga gaaaaggctt cagactagcc gttgctcgta tcttgcagat
     2881 accgttcatt ttttcccagt tatagaaaca acctccccca atcttttgga tggcaacgaa
     2941 gagattgccc ccattcggaa atacgaacgt tttggttaca aaacactgag ggagctaaaa
     3001 tcagcagtct ctaagtacgg ccctactgtg acttttactc tctcgtttct agagggtttc
     3061 gactccatgt ggttcactac taacaagtgg tatcaccttg cacgagccac actagatggg
     3121 gagattttgt actctggaaa tctgaattta aagagaattg taaagaaact gcccgcagga
     3181 atgtcgaagc cggtggtgaa agtgccgggt ggacctttga aatgcttatt ggcaatcccc
     3241 cagctatgat aggaatgaag cacaggccca atatgcggca gggctatttg ttcaaattca
     3301 gagcggagcc actaaggagt ggagaaaact cccccctaag gggtctgcca ccacctcatt
     3361 agctagtatc agtcagggag cagaagagtc taatgcagat tttatcagca gtcttacaga
     3421 cgctgctgag aggcttctag gagcctctga agtcgatagg gactttattc gctaattggc
     3481 tttggaaaac gctaattccg cttgccaggc cgctattcgt tctttcaaaa gacagggcac
     3541 actttctgat tatattcgac agtgtgctga cattggacct agtcgccaaa taggtactgc
     3601 catttgggct gctatacagg atgttcttgt gggggttatc tctgccccaa ctcagagtaa
     3661 atgttttaat tgtggtcatt tcgcaaaaca atgtactttc cccagacagg gacgtgaggc
     3721 accctggcct ttgtcctagg tgcagaaaag gacagcactg ggcttctcag tgccgctcaa
     3781 aaaccgatag taatggcaaa ctgtttcagg agcagggaaa cttccggcgg ggcccgcccc
     3841 aggcctcgtc agtgagtcag gtacacagcc ttggggcgca tcggctggga cacttagaca
     3901 acccccacct cagtcccgcc ctcgtggcat cacagagctc gccagagcca cccccggaag
     3961 cgccggattg gacctctgtt ccatctccca tgcggtatta actccagaga tgggccctca
     4021 ggtcctgccc acggaggtgt taggcccctg cccaaaaggg ttttttggat taatccttgg
     4081 aagggccagt tcctttcttg cgggccttag tgtttaccca ggagtcatag ataatgactt
     4141 tcagagggaa atcaaactca ttgcttctgc cttttccttc cctgtatctg tccctgcggg
     4201 agtcaggatt gctcaactcc tcctcctgcc tatcagtaat gattgtggga ttaccatgac
     4261 cactcacccc gtggcacagg aggtttaggc tcgtcaaatg cttattggat tcagaatatt
     4321 ctccctcaga aacccctgct aacgcttaaa cttgatggca gatcttttga aggccttata
     4381 gataccggtg cagatgcaac ggtcataaag gaaggaagaa tggcctaaat cctggccatt
     4441 aattgttgcc ctcacttaat cctgaacaaa gctctaaaat gcttacgtgg gaggattctg
     4501 agaaaaacac aggcactata cagccttatg tcctccctgg catcccctat aatctatggg
     4561 gtagggacct cctttcccaa atgagcctgg ttatgtttag tcccaatgag actgttacct
     4621 cccagatgct taggcaaggc ttcctgcctg gtcaaggcct tggcaggtgc gcacaaggca
     4681 taaagaaacc cttaacaatc caatgccgcc ctgaccgccg aggattggga aattttctct
     4741 aatggtcact gatgagcctg caccccatgc agatagaatc tcttggaaaa ccaacaaacc
     4801 tgtttgggta gatcagtggc cacttcctaa agaaaagctg accgctgctg aacagttagt
     4861 gcaggaacaa ctcgcagctg gtcacataga gcccagtaat tctccttgga atactcttat
     4921 ttttgtgata aaaaagaaat gggggaaatg gcgtcttttt caggatctta gagcagtaaa
     4981 taaaacaatg gtcataatgg gcaccttaaa gccagatttg ccctctccag ttggtattcc
     5041 ccatgacttt cttaagatta taatcgacct taaagactgc ttcttcacaa taccccttca
     5101 ccctgctgat cgtcagcgtt tcgctttcag cctccctgcc actaattttc aaaaacccat
     5161 gtcccgtttt caatggaaag tccttcctca gggaatggca aatagcccta ctctgtgcca
     5221 aaaatttgtg gcacttgctg tcaaccccgt aagggatcgc tggccttccc tgtatatcct
     5281 tgattacatg gatgatatac ttatagccgg aagggatgac tccgagcttc tagcctgctg
     5341 tgatgctttg atgcaaaatc tccactcaaa aggccttcaa gtggcacctg agaaggttca
     5401 gctcaaggac ccctatacat atttaggctg tgacctcaat aaaacagtca tcaagccaca
     5461 taaccttaag atcagaactg accacctgat ttctttaaat gattttcaaa agttccctgg
     5521 ggatattaat tggatccgcc cctacctcac acttaccaca ggagacttga aacccctatt
     5581 tgacatactc aagggagatc cagaccctaa gtcacctagg actctgacta tacaagccct
     5641 ctctagagta gaacatgcta ttcaagaaca gtttgtcacc tttataaatt actctgaatt
     5701 tataaattca gggacgaaac cctccgtttc gtcatttgtg ccaccccccc ataccccaac
     5761 aggtgttttt tggcagccct ctcctatttt atggatccac ctccctgcta ctcctgacaa
     5821 agtcattata tcgtactacc tcctggttgc taagctcatt attttggcta gagaatctag
     5881 tataaaacat tttggaaaag accctgacaa gatcatacaa ccatactcaa aagcagaggt
     5941 ggactggcta ttccagacca ctgatctctg gcctattgcc tgtgcttcct ttcctggtgt
     6001 cattgataat cattatcctg ctgataagct tctgcagttt tgcaaaactc actcttttgt
     6061 cttcccaaat aaaacctcct cccactccct gccttcagct ctagccgtat tcaccaatgg
     6121 ctcttctact gacattgctg cctacgctgt ccatggccgc accacttcca tctctacccc
     6181 ctacacctcc gctcaacttg tcgaactttt tgcagtcctc actgtactcc gttcataccc
     6241 ccaaacactc cttactatct ataccgatag tacttgcatt gcccaatctg tccccctcct
     6301 tgaaactgtt ttgcatatat caaacccacc tccgctgcta tgggtttatt ccttcaaata
     6361 caggccgcca ttcgctcccg ttctgccccc ttttacctat gccacctccg tgctcatacc
     6421 ggccttcctg gccgttatca gaaggaaatg ctcttgctga ccttggtacc cgctcatgct
     6481 acattctcct ctcctctgcc ttagatgagg cgcagcgtgc gcacactctc catcacctaa
     6541 atgctcatac gttacgcctt ctattcaaga tgactcctga acaggcctga caaatagtta
     6601 agcagtgccc cgcctgtgtc acctttctac ccacagtcca cttggggtta acccacgggg
     6661 attagtccct aacgagatgt ggcagatgga tgtcactcat ttgccagacc ttgggaaact
     6721 taaattcctt catgtgacta ttgacacttt cagcgggttc ctttttgcta cacttcagac
     6781 tggtgaagct tgtaaacatg taattgccca cgtactggcc tgcctttcgg tcatgggcct
     6841 gcctacctcc attaaaactg ataatggtcc aggatattct ggtcaagcct ttaaagcttt
     6901 ttgtgccacc ctttccattc agcatgtcac tggcattccc taaaccccga ggccagggca
     6961 tggtggaaag ggctcatcga acccttaaaa acattattat aaaattaaaa gggggtaccc
     7021 tatatcctat aaaagggtcc ccacggaacc ttattaatca tgccctattc attttaaact
     7081 ttttaacctg gattcaaagg gtaaaaatgc agtagaccgc ctttggcact ccaatactac
     7141 tcatagctat gccaaagtgc tatggaaaga tcccctaacc aacaaatggc agggccctga
     7201 tccggtcatt atctggggac gaggctctgt ctgcatttat tctaaagaac taaaatctgt
     7261 caggtggtta ccagagcatc tggttaaaca gattgacgac aactcaggaa ataactccat
     7321 accctccagt gaagatgatt ctccctgaga tacctctttc tcctctctcc tacaggtgat
     7381 gagaatgtct cgctacctga tcctgcttgt tatgtctatc tctgccctcc cccaccttta
     7441 tggtggtttc gctccaccgc cggatcgaga gaagctgctc aggcagctgt atggagctcc
     7501 ttgcgaatgc aaagggggat acacgacagt caaacctcgg tatcattttg gaggcaccaa
     7561 ctgtggttct cacgtagccc acctgaccag ggaaaccctc tccggagtag ttgccacatg
     7621 gaccagctac aagtgcgtga agaaacccac catcatcctc tccggatcgc cctgggccat
     7681 gtcccaccca ttgctatttt gcattagcga tgcattcttc ctgctatgac catgttcaac
     7741 aatgtattca tacggacgat aaagtctatc tcacagctat actccaaagg tcatatagtg
     7801 gatccagagg tggggattgg gatttttcca accctactgg ccacagccca tatcagcagg
     7861 cttcttgtcc gggtactatc ggaaaagatg tctgttggcc tgttatcgcg tctatatata
     7921 tttctgacgg ggaaggtccg atggataggg taagggaaga gatagtccaa cgtcaaatgg
     7981 aagaaattat tagggaaatg tacccccccc cccgcccctt acactaccac cccctagcgc
     8041 taccaaagtc tcggaccata gacttagaca ctcagacctc ttccattata gaagccgcgt
     8101 tcggagcact aaacgcaact tagccaaaga ctgctggtta tgcatggccc ttggtacccc
     8161 catacctctc actatcccag taaataattc aaatagctat cggcccgaag acaattgtac
     8221 tgctgtgctt ccgttttgtg tacagcctgt aggcttcacc gaatcagaac gcttagaaca
     8281 ggcccctcgc aataattctt ttgatgttga tgtggccgtt tgtaaccttt gcaaattgct
     8341 cctcaacttg tattccccaa gtccccctcc cctctttgcc ctgcggccgg tcaagtgttt
     8401 gtatgcggag gtaacttaac cttcacagct ctagcagtca attggacagg aacttgtgtt
     8461 caagctgcta ttcttcctga tattgacatc attccggggg atgaaccggt ccccctccct
     8521 agcctcgatt ccatcagtgg caggacaaaa agagctgtcc ttttcatacc attactggta
     8581 agccttggta tagctggcac aattggcagc gggtttaggg attgctgtgc attcatatac
     8641 caaactttca aattagatta ttgatgatgt tcaagcactc cctagtacca ttaatgacct
     8701 acaagatcaa atcgatagcc tggcagaagt ggtattacaa aataggcgct gtttggatct
     8761 tcttacagca gaacaaggag ggatatgttt aaccctccaa gaacgctgtt gcttctatgc
     8821 aaacaaatct ggtattgtta gggacaaaat taggagactc cagggagatt tgattaagca
     8881 gcgccaagag ctgtttgata accctctttg gagtggggtc catgggatct tcccttatat
     8941 ccttccctta cttgggcctt taattggctt tctcgtactt ttgtcctttg gaccctgggc
     9001 tttccggaaa atcacgtcct ttgtaaagtc ccagatagat agtgcactgg caaaacccat
     9061 ccgcatacac tatcaccacc ttgagactga tgatgacccc tttgatactc atatgagcaa
     9121 tcaaaatttc caaaaaacat cgagacctgg ttagctaatg acgggtaaga tccctcaagg
     9181 acaagccaac ctaagccagg aagagatatt cctgtacatc cttcctatga caggtaagac
     9241 ttctccccat agggacaacc taagccaggc acaggtcggg aagtgaaaaa ttctattctt
     9301 tatataaata caaaaagggg gacctgtggg gagccggcac taatctacag gtgataaagc
     9361 cacattcctg aaactactct aaccttgaat aaacagatat ctagccgcct cctggagttt
     9421 cttacatcat caaaggcccc tgatcaattc ttctttcggt gggaaacaaa tcctttgtat
     9481 agggtcccct ctgtactgag tttgcacgac tcccactccc ttacaaacca ccataaatac
     9541 ttgtactttt gcccacaata aaggagactt gatcagaaag tctgtcttgt ctcccttcta
     9601 tgcgtctctt gtcctgccct ttctcctctc tcttttcagg cctacacact ctgtccagca
     9661 ggcctgaaca ggacctcagt gcatcaactc aagcctcagc ccattacatc tcccgctttc
     9721 ttttgtttta gaacacaggt ggtcatgcca tccctgactc cccagggagg tcagagcccc
     9781 cgaggggagg tgatcacacc ctccctaact tgtcaggaaa agaggtgaaa gcaccgaaaa
     9841 ggaggtgatc acgacccccc tgacttctca ggaagggaga tgaaaagcac caaagagaag
     9901 tggggcttgc tagcaggttt tgggctgaag ggtcttatta tgcacaaacc catcagcatg
     9961 ggaggtatta cacaagcata tagcaataac gcagaggcta ttagtgatga ctctccccac
    10021 agtcagtgca ggcttgatgt ggtgtaacaa acatgaatta tatacccaag taacggtata
    10081 acaaacaata taaatcaaca tggtgttgta agagattgcc agaagtccta gaaggagagt
    10141 atgtaaacag aagtcacaca tacgccttct tcagcagcca agagatagtc caaaaccaat
    10201 ctattgtcca ttgcttcacg tatagaggaa tccaatgatc cctctaagtt tttgaagtcc
    10261 tacaaaagtc tttttatgtc ttagggaatc caatgattcc agcagatttt gaagtcctct
    10321 aacagtatta tcatttctca gaaaatccaa tgattcctaa ggactttcaa gtcttatgtc
    10381 tcaaagaatc cgatgattcc tgagggtttt aaagttctac aacaatctta tgcctcagag
    10441 aatccagtgg ttcctgaggg ttttgaagtc caacgatttt ctatgtccat gagtcaaaca
    10501 ccatgactga cacgctcttt caatggtgag cacaattagc aacagcacaa cccgatattt
    10561 cttgggtctt ctcctttgtt ttaagggtct gctccatctc tctgcgatgg acaaggcgaa
    10621 tatggctcgt tggcacccat ctgattcttt ctccagctgt agagataaca agcaaaccct
    10681 ctccccccaa gcagttagcc tatctggtcc cttccattca ccactttctg ggtctctcca
    10741 catcacctgg tgattatcta aagatagtgg agctgctcgc actggacact gcccttccgg
    10801 tgggttataa aacctgtctg ctggagccag tgcatctttg tcaaaaatca agaagttaat
    10861 agtataaagg gttagattta gtagttctct agggttaact gtagctcccc ctttcttatg
    10921 tttttggagg agcgtcttaa tgtctctgtt tctcctctct actgttgctt gtccttgagg
    10981 attaaagggt atgccagtgg tgtgtaaaat ctgatactgt gcacataagt gtgcaaaatg
    11041 tttggaggtg tatgcaggac tattgtctgt ttttattgct tgtggcacac ccataatggc
    11101 aaatgc
//
LOCUS       Marsupial_endogenous_betaretrovirus_3        7305 bp    DNA     linear   VRL 19-APR-2024
DEFINITION  marsupial endogenous betaretrovirus 3.
ACCESSION
KEYWORDS    Third Party Data; TPA.
SOURCE      unidentified retrovirus
  ORGANISM  unidentified retrovirus
            Viruses; Riboviria; Pararnavirae; Artverviricota; Revtraviricetes;
            Ortervirales; Retroviridae.
REFERENCE   1  (bases 1 to 7305)
  AUTHORS   Mercer,L.K., Yan,G.J.H., Waters,P.D. and White,P.A.
  TITLE     Invasion and amplification of endogenous retroviruses in Dasyuridae
            marsupial genomes
  JOURNAL   Unpublished
REFERENCE   2  (bases 1 to 7305)
  AUTHORS   Mercer,L.K., Yan,G.J.H., Waters,P.D. and White,P.A.
  TITLE     Direct Submission
  JOURNAL   Submitted (20-APR-2024) Biotechnology and Biomolecular Science,
            University of New South Wales, UNSW Sydney, Sydney, NSW 2052,
            Australia
COMMENT     LocalID: Marsupial_endogenous_betaretrovirus_3                     
            THIRD PARTY DATABASE: This TPA record uses data from               
            DDBJ/EMBL/GenBank entry JAJAFV010000000                            
            Bankit Comment: LocalID:Marsupial_endogenous_betaretrovirus_3      
            Bankit Comment: BankIt2820820                                      
            Bankit Comment: TPA Submission:true                                
            Bankit Comment: TPA EVIDENCE:Endogenous retroviruses were detected 
            using EVEfinder (https://github.com/emma-harding/EVEfinder) and    
            manually annotated using Geneious Prime. Retroviral identity was   
            confirmed with multiple sequence alignment and phylogenetics.      
            Bankit Comment: RESUB: This is a resubmission of                   
            Group/BankIt#:2770271                                              
                                                                               
            ##Assembly-Data-START##                                            
            Assembly Method       :: EVEfinder v. 1; Geneious Prime v. 2023.2.1
            Sequencing Technology :: Annotation of genome sequences            
            ##Assembly-Data-END##
FEATURES             Location/Qualifiers
     source          1..7305
                     /organism="marsupial endogenous betaretrovirus 3"
                     /mol_type="genomic DNA"
                     /db_xref="taxon:31931"
                     /note="Taxonomic Classification:Viruses; Riboviria;
                     Pararnavirae; Artverviricota; Revtraviricetes;##
                     Ortervirales; Retroviridae; Orthoretrovirinae."
     repeat_region   29..497
                     /rpt_family="LTR"
                     /rpt_type="long_terminal_repeat"
                     /note="Geneious type: LTR"
                     /standard_name="5'LTR"
     CDS             618..2393
                     /gene="Gag"
                     /codon_start=1
                     /product="Gag"
                     /translation="MAKMGQMLAKDSPPPTPSKSGAIESMIKLIEIHGLLITWEQVAR
                     FVGILNCVSPWFVEEEQISRDNWSRVGQAMSMHYRECGPQSIPIEAFYLYNIIHLALR
                     SPIPRRKKKQVNPLTSSFPFLRGHDIKEENNEEINDHSPTGHTDLKDQGCSHLPPQEA
                     TSAPPQEQVINSPSPSPPSGMEGGGAVGGAVKKRTLSRLQQGLMKAKENVVDIRELQP
                     LMCPVISQANASGQQCRRYAPFDVEIIKDIKKACTVYGATSAYVKMLLQNLAFEVLTP
                     DDWKNITKVCLEPGQNYMWLSEYSECCRIQAQQNSQNAAHAAITYDLLQGIGPYADVT
                     AQVNYTVEAYEQIAANAIKAWNSIHSKNGKDVAYTKIMQGPDEPFADFVGRLQTAITR
                     TNGENPTTDVLIRQLAKENANGVCKRIILGLDKDAPLEEFIRRCAAVGTNAFYSQTMM
                     QTSQDPNMGRQGSFQQGTSRETRQCFQCGKVGHLKAQCWHRGRVRKQDGKTRPSTPCP
                     KCNRGFHWASECRQVQGNGMRGPAPGPKAKNTWGMMAANGAPRECLDRQYPNMTNRPG
                     SHMMTERDYTINRPGSHMMAERDYN"
     gene            618..2393
                     /gene="Gag"
     CDS             2237..3058
                     /gene="Pro"
                     /codon_start=1
                     /product="Pro"
                     /translation="MGHDGSQWCTQRVPRQTIPQYDQSARKPYDDRKGLHNQSARKPY
                     DGRKGLQLGRIELYAAETTEIAPGEVKSVPLQPMDPLPPGTVGLTILPPESMYKTVSI
                     HMLMWETGECVDNIPVTNTGRQCVTYHPGEIVASGLLIQNPNKQPGDSHPDSDSRSQN
                     PAIYWTAAVTTDRPMLTIYVNGLPLEGLVDTGADRTVIRGASWPSHWPKIKADTYMSG
                     VGGSIAAEVSTAPMKWTFEGKTGVFTPFIVEKIPVNLWGRDVLQQLGLKMSTSVF"
     gene            2237..3058
                     /gene="Pro"
     CDS             3280..5706
                     /gene="Pol"
                     /codon_start=1
                     /product="Pol"
                     /translation="MLTDLRKVNEQMETMGTLQPGLPSPTQLPREWPLWVIDIKDCFY
                     SIPLDKEDMKRFAFSVPSVNLAEPYKRYEWTVLPQGMKNSPTMCQMYVAAALAPVRKA
                     FPKVMLLHYVDDILGCAPEEQMLEACLQKTIETLKNYKLYIAPEKIQRHAPFQYLGYE
                     VYPKVLTVQKLSLRTEKLNTLNDFQKLIGDIQWMRPVLDLTTYQLQPLYDILRGDSDL
                     NSPRQLTKEAQKALREVELALSNVVERVTQKPLEITVFATQEAPTAVLHQGHSVIEWV
                     NLPAQPEQSLTTYPVLVARILLKATKRAVQLSGTRPDKIYTFYTNTQINVCCETIPEW
                     QILLAMAPNFLHGSPLKITRLLHNWRWTLEEKVSKVPLKGPTIFTDASKHNICAVYSH
                     DLTIKRVVRTPFQSTQQNELYAIILALTYYPGDINIISDSAYSVGVVQRIATAQIKFA
                     PSNIYQLFKKLQEQVRKHPGKIYILHVHSHSGLPGPIFDGNSKADSLLTMLVNTPLFQ
                     EAQASHSKYHQAARALRLQFGITREEARSIVKACTACLPFHASTLPPGKNPRGLRPNE
                     IWQMDVTHYKSFGRLSFIHVVVDTFSGFTFAMPAAKETGRVVTEFLIQAFAIMGVPQA
                     IKTDNGPAYTSKHFAHFCAQYKILHTTGIPFNPQGQAIVERRNRDIKTLLQKQKKGGA
                     TGNPRELLNLALYTINFLIFDKDALAPADRFYNPPEGQCPVRAAPLSLDNRQVMWRDP
                     ESGEWKGPDRLNALERGFACISAGGEGIRWVPTSHIRIIHRRETEQTLETKEKTQEIS
                     GGSVADCADH"
     gene            3280..5706
                     /gene="Pol"
     repeat_region   complement(6812..7280)
                     /rpt_family="LTR"
                     /rpt_type="long_terminal_repeat"
                     /note="Geneious type: LTR"
                     /standard_name="3'LTR"
ORIGIN      
        1 caggcagccc tagaatcaca ttctaaattg aaatgggctg aggtttgagt tggtgcactg
       61 aggttccaag tacttgaggc taaatagtaa ttgggctata ctctattagt atacatgatt
      121 ggataaagaa tgatccctgc ccactctctg tgcaagtcct gatgtattaa catgcatgaa
      181 tggattaaga atggtccctg cctactctct gtgcaagtgc tgatgtgttg tataggaaat
      241 gacgattttg gtgggtggag gtagagaggg acaggaagag aagctgaggg agtttttggg
      301 actgagttcg agactctccg aactgctggg tgcgtggctg ctggtcgagc tagcttcttg
      361 actcagctgc atacattgct atcaccgaat ctcttccacc tgcgatccga tccttctaca
      421 ctgacaataa agattggtga ttttccccta acctgaatcc ctgcctcctg aggacctaaa
      481 aacacacgat cgttacatct ggcgcccaac ggtgggaacc aaggcctgaa gaactcaccg
      541 gtgaccagga actcaggtga gtattgttga tagacaaata aggaagttat tttcttaaaa
      601 actaaaccag taattttttg gctaaaatgg gacaaatgct agctaaagac tccccgcctc
      661 caaccccatc caagagtggt gctatagaaa gcatgattaa gctgatagaa atacatgggt
      721 tacttataac ttgggaacag gtagcgagat ttgtgggtat attaaactgt gtctcccctt
      781 ggttcgtaga ggaggagcag atctctcgag ataactggtc ccgggttgga caagcgatgt
      841 ccatgcatta cagagaatgt ggtcctcagt caattcccat cgaggcattt tatttataca
      901 atataattca tttagcacta agaagcccta tccctagacg aaagaaaaaa caagtgaatc
      961 ctttaacttc ctcttttccc tttctaaggg gccatgatat taaggaggaa aacaatgaag
     1021 agattaatga ccatagcccc acagggcata cagacttaaa agatcaaggg tgtagtcacc
     1081 ttcctcctca ggaggcaact tcagccccac cccaggagca agtgattaac tctccttcac
     1141 catctccacc ctccgggatg gagggaggag gggcagtggg gggggcagtg aaaaaaagaa
     1201 ctttgagcag gttacaacag ggattaatga aggccaaaga aaatgtagta gatatccgag
     1261 agcttcagcc acttatgtgt cctgtaattt ctcaggctaa tgcctccggt caacaatgtc
     1321 gacgatatgc cccttttgac gtagaaataa ttaaggatat taagaaagcc tgcactgttt
     1381 atggggcaac gtcagcttat gttaagatgc tattacagaa tttggctttt gaagtcttga
     1441 ctcctgatga ctggaaaaat ataacaaagg tatgcctaga acctggacaa aattacatgt
     1501 ggctttctga atatagtgag tgctgtagga tacaagccca acaaaatagt caaaatgctg
     1561 ctcatgctgc gatcacctat gacctactac aaggtatagg tccatatgca gacgtcacag
     1621 cacaggttaa ttatacggta gaagcatatg agcaaattgc tgctaatgct atcaaagcgt
     1681 ggaattcgat tcatagtaaa aatggcaaag atgtggccta cacaaaaata atgcaagggc
     1741 cagatgagcc ctttgctgac tttgtgggac gtttgcagac tgccatcaca agaactaatg
     1801 gggaaaatcc aacaacagat gttttaataa ggcaacttgc taaggaaaat gctaatgggg
     1861 tatgcaaaag gattatacta ggactagaca aggatgctcc tttagaggag ttcataagac
     1921 gctgtgccgc agtgggcaca aatgcctttt atagccagac tatgatgcag acttcccaag
     1981 atcccaacat gggtagacag ggttccttcc agcaagggac ttctagagag acacgtcaat
     2041 gctttcagtg tggtaaagta gggcatctga aagctcaatg ctggcataga ggcagagtga
     2101 gaaaacagga tgggaaaaca agacctagca ccccatgtcc aaaatgcaac agaggtttcc
     2161 attgggcctc agaatgtaga caggttcagg gaaacgggat gaggggccca gccccagggc
     2221 ccaaggcaaa aaacacttgg ggcatgatgg cagccaatgg tgcacccaga gagtgcctag
     2281 acagacaata ccccaatatg accaatcggc caggaagcca tatgatgaca gaaagggatt
     2341 acacaatcaa tcggccagga agccatatga tggcagaaag ggattacaat tagggagaat
     2401 agagttgtat gcagctgaga caactgagat agcccctgga gaggtgaaat ctgttcctct
     2461 tcagccaatg gatcccttgc ctccaggcac agtaggcttg accattttac ctcctgagag
     2521 tatgtacaaa acagtgtcca tccacatgct gatgtgggaa actggggaat gtgtagataa
     2581 tatcccagtc actaatacag gcagacaatg tgtgacttat cacccaggag aaatagtagc
     2641 atcaggttta ctcatacaga atcctaataa gcaacctggt gatagtcacc cagattctga
     2701 ttccagatca caaaatccag caatttactg gacagcagct gtaacaactg accgacctat
     2761 gctcacaatc tatgtaaatg gccttccatt ggaaggattg gtagacactg gtgcagatcg
     2821 gacggtcatt agaggtgcca gctggcccag tcactggcca aagattaaag cagacaccta
     2881 catgtctggt gtaggaggat caatagcagc tgaagttagt acagccccta tgaaatggac
     2941 ttttgaaggc aaaacaggag tttttactcc ttttatagtt gaaaaaatcc ccgtcaattt
     3001 gtggggaaga gacgttttac agcaactagg attaaaaatg agcacttcgg ttttttaagc
     3061 agggctgctg ttgaaggcct accaacactt tcacctgttc ctatccaatg gaaaactgat
     3121 acaccagtgt ggatagagca gtggccctta agtaaagata aaattcaggc cttattagat
     3181 atagtacagg aacagcttga ccaaggacac ttaaaacctt ctctaagtcc ttggaattct
     3241 ccagtgtttg ttgtgaaaaa gaaatctgga aaatggagga tgttaacgga tttaagaaaa
     3301 gtgaatgaac agatggaaac tatgggaact cttcagcctg gacttccatc tcctactcag
     3361 ttgcctagag aatggcctct ttgggtcata gatattaagg attgtttcta ttctatccct
     3421 ctggataagg aggatatgaa aagatttgcc ttttcagtgc ccagcgttaa cttagctgag
     3481 ccttataaaa gatatgaatg gacagttttg ccacagggaa tgaaaaacag ccctactatg
     3541 tgtcaaatgt atgttgctgc tgctcttgct ccagtaagaa aagcattccc aaaagttatg
     3601 ctattacatt atgtggatga cattttggga tgtgcacctg aggaacaaat gttagaggca
     3661 tgtctacaaa agaccataga aacactaaag aattacaaat tatacatagc accagaaaaa
     3721 attcaaagac atgctccttt tcaatattta ggatatgaag tataccctaa ggtgcttaca
     3781 gttcaaaaac tctccttaag aacagaaaag ctaaacacat tgaatgattt tcagaaattg
     3841 ataggagata ttcagtggat gcgaccagtg ttagatttga ctacctatca gttacaacca
     3901 ttatatgaca ttttaagggg agacagtgat ttaaattcac cacgccaact tacaaaagaa
     3961 gctcaaaagg ctttgagaga agttgaactg gctttatcca atgtggttga aagagtcact
     4021 caaaaaccct tggagataac agtttttgcc acacaagagg cacccacagc agtccttcat
     4081 caaggacaca gtgtgataga gtgggtgaac ctcccggcac aaccagaaca aagccttaca
     4141 acctacccag tgcttgtagc tagaatttta ttaaaggcca ctaagcgagc agtacaatta
     4201 tctgggacaa gacctgacaa gatatacact ttttatacca atacacaaat taatgtgtgt
     4261 tgtgagacca tcccagagtg gcaaatttta ttagcgatgg ctccaaattt tttacatggg
     4321 tctccattaa agataactag actattacat aattggcgat ggactcttga agaaaaagtt
     4381 tctaaagttc ctcttaaagg accaactatc ttcacagatg catccaaaca taatatttgt
     4441 gctgtgtact ctcatgatct aactataaag agagtagtca gaactccttt tcagtccact
     4501 cagcagaatg aattgtacgc aattattcta gctcttactt attatccagg agacataaat
     4561 ataatatctg attcggccta ttcagtaggt gtggtacaaa gaattgccac agcccaaata
     4621 aaatttgcac cctctaatat atatcagctc tttaagaaac ttcaagagca agtgagaaag
     4681 catccaggta agatctacat attacatgtc cattctcata gtggacttcc aggtcccata
     4741 tttgatggca attcaaaggc agatagcctt ctaactatgt tggtcaatac ccctttgttc
     4801 caagaagctc aggcatctca ttctaaatat catcaagctg ctcgagcttt acgtttacaa
     4861 tttggaataa caagagagga agctaggagc atagtaaaag cctgtacggc ttgccttcct
     4921 ttccatgctt ctacactgcc tccagggaag aaccctcgtg gtttgagacc caatgaaatc
     4981 tggcaaatgg atgtgaccca ttataaatct tttggtcgtc tatctttcat ccacgttgtg
     5041 gtagacacct tttcgggatt cacttttgca atgccagcag caaaagagac aggccgagtg
     5101 gtcactgaat tcctcataca agcatttgcc attatgggtg tgccacaagc aataaaaaca
     5161 gacaatggtc cggcttatac ttcaaaacat tttgcacact tttgtgcaca gtataagatt
     5221 ttacacacca cgggtatacc ttttaatcct caaggacaag caatagtgga gaggagaaac
     5281 agagatatta agacgctcct ccaaaaacaa aagaaagggg gagccacagg taaccctaga
     5341 gaacttctaa atctagccct ttatactatt aacttcttga tttttgacaa agatgcactg
     5401 gctccggcag acaggtttta taacccaccg gaaggtcagt gtccagtgcg agcagctcca
     5461 ctatctttag ataatcgcca ggtgatgtgg agagacccag aaagtggtga atggaaagga
     5521 ccagataggc taaatgcttt ggagagaggg tttgcttgta tctctgcagg tggagaagga
     5581 atcagatggg tgccaacgag ccatattcgc attatccatc gcagagagac ggagcagacc
     5641 cttgaaacaa aggagaagac ccaagaaata tcgggtggtt ctgttgctga ttgtgctgac
     5701 cattgaaaga gtgtggcagt tatggcgttt gactcatgga catcaaagat tgttggactt
     5761 caaaaccctc aggaatcatt ggattctctg agacataaga ctcaaaaacc ctcaggaatc
     5821 attggattct ctgagacata agactcaaaa accctcagga atcattggat tctctgagcc
     5881 ataagacttc aaaaacctca ggaatcattg gattctctga gccataagac tcaaaaaccc
     5941 tcaggaatca ttggattctc tgagacataa gactcaaaaa ccctcaggaa tcattggatt
     6001 ctctgagaca taggacttga aaaatctcag gaatcattgg attctctgaa acataggact
     6061 tgaaaactct caggaatcat tggattctct gagacatagg gcttgaaaat tcacaggaat
     6121 cattggattc tctgagaaat gataagactg ttacaggact tcaaaatctg ctggaatcat
     6181 tggattccct aacacataaa aagacttttg caaaactcat ggggatcatt ggattccctg
     6241 acatgtgaag caatggacaa tagattggtt ttggactatc tcttggctgc tgaagaaggt
     6301 gtatgtgtga ctgttgttta cataccctcc ttctaggact tctggtgatc ttttccaaca
     6361 ccatgttgat ttatattgtt tgctattctg ctacttgcat gtacaattca tgtttgttac
     6421 accacatcga gactgcactg actgtgggga gagtcatccc taatagcctc tgcgttattg
     6481 ctatgtactt gtgtaatacc tcccatgctg atgggtttgt gcataataag actctttagc
     6541 ccagaaaccc gatagcaacc cccatttccc tttggtgctt ttcatctccc ttcctgagat
     6601 gtcagggagg gcgtgatcat ctccttttta gtgctttcac tgcctttttt gagaagtcag
     6661 ggaggctgtg atcacctcct tttcggtgct ttcacctcct tccctgagaa gttagggagg
     6721 ctgtgatcac ctccccttgg gggctctgac ctctctgagg aatcagggat ggcatgaacg
     6781 cttgtgttct aaaataaaag aaagcgggaa atgaaatggg ctgaggtttg agttggtgca
     6841 ctgaggttcc aagtacttga ggctaaatag taattgggct atactctatt agtatacatg
     6901 attggataaa gaatgatccc tgcccactct ctgtgcaagt cctgatgtat taacatgcat
     6961 gaatggatta agaatggtcc ctgcctactc tctgtgcaag tgctgatgtg ttgtatagga
     7021 aatgacgatt ttggtgggtg gaggtagaga gggacaggaa gagaagctga gggagttttt
     7081 gggactgagt tcgagactct ccgaactgct gggtgcgtgg ctgctggtcg agctagcttc
     7141 ttgactcagc tgcatacatt gctatcaccg aatctcttcc acctgcgatc cgatccttct
     7201 acactgacaa taaagattgg tgattttccc ctaacctgaa tccctgcctc ctgaggacct
     7261 aaaaacacac gatcgttaca ctaaatatca tcaggctgct tgagc
//
LOCUS       Marsupial_endogenous_betaretrovirus_4       11544 bp    DNA     linear   VRL 19-APR-2024
DEFINITION  marsupial endogenous betaretrovirus 4.
ACCESSION
KEYWORDS    Third Party Data; TPA.
SOURCE      unidentified retrovirus
  ORGANISM  unidentified retrovirus
            Viruses; Riboviria; Pararnavirae; Artverviricota; Revtraviricetes;
            Ortervirales; Retroviridae.
REFERENCE   1  (bases 1 to 11544)
  AUTHORS   Mercer,L.K., Yan,G.J.H., Waters,P.D. and White,P.A.
  TITLE     Invasion and amplification of endogenous retroviruses in Dasyuridae
            marsupial genomes
  JOURNAL   Unpublished
REFERENCE   2  (bases 1 to 11544)
  AUTHORS   Mercer,L.K., Yan,G.J.H., Waters,P.D. and White,P.A.
  TITLE     Direct Submission
  JOURNAL   Submitted (20-APR-2024) Biotechnology and Biomolecular Science,
            University of New South Wales, UNSW Sydney, Sydney, NSW 2052,
            Australia
COMMENT     LocalID: Marsupial_endogenous_betaretrovirus_4                     
            THIRD PARTY DATABASE: This TPA record uses data from               
            DDBJ/EMBL/GenBank entry CACPPN010000000                            
            Bankit Comment: LocalID:Marsupial_endogenous_betaretrovirus_4      
            Bankit Comment: BankIt2820820                                      
            Bankit Comment: TPA Submission:true                                
            Bankit Comment: TPA EVIDENCE:Endogenous retroviruses were detected 
            using EVEfinder (https://github.com/emma-harding/EVEfinder) and    
            manually annotated using Geneious Prime. Retroviral identity was   
            confirmed with multiple sequence alignment and phylogenetics.      
            Bankit Comment: RESUB: This is a resubmission of                   
            Group/BankIt#:2770271                                              
                                                                               
            ##Assembly-Data-START##                                            
            Assembly Method       :: EVEfinder v. 1; Geneious Prime v. 2023.2.1
            Sequencing Technology :: Annotation of genome sequences            
            ##Assembly-Data-END##
FEATURES             Location/Qualifiers
     source          1..11544
                     /organism="marsupial endogenous betaretrovirus 4"
                     /mol_type="genomic DNA"
                     /db_xref="taxon:31931"
                     /note="Taxonomic Classification:Viruses; Riboviria;
                     Pararnavirae; Artverviricota; Revtraviricetes;##
                     Ortervirales; Retroviridae; Orthoretrovirinae."
     misc_feature    19..3265
                     /standard_name="Gag misc"
     gene            3386..6489
                     /gene="Pol"
     misc_feature    3386..6489
                     /gene="Pol"
     CDS             5571..6476
                     /codon_start=1
                     /standard_name="Pol partial"
     gene            6629..9286
                     /gene="Env"
     misc_feature    6629..9286
                     /gene="Env"
ORIGIN      
        1 ttataattgg cttgattaca gcactaacca tctaaaaaaa tctggtgaca aggggaattt
       61 ggggaagtta actagaatga tcccacatgc atattctgtc ctaataaaac taatctctca
      121 ctgagaaaaa tgataaatga gagaacacca tggaaagcat tgtcactatg ggaaagaatc
      181 caaaggtcta ggaaataatg gtgtttacca acttagactc agaaaagatc agtatgtcta
      241 ggaaccaaaa gacggttaat tgacaaagaa gatgtaagta aactaacaaa attcactgac
      301 atttaacctt gtataacatt tagtttttca ttattagctt tgcataatgt aatcaataat
      361 taacacaacc ataaaaaact tactcaaata ttaaatgtca aatgtagtaa tatataaagg
      421 tcaataagtc agacacatgt ctgaagacta tgttgaccta aagaaaagta tatcatcatg
      481 atatggtata aaaataaagg agccttagag aagtgggagc atcacttcca tcagttcctt
      541 gctcaaggta ctctacgact cctgttttcc tttgacgctg acccttttcc tcctgctcag
      601 tcccctggac tccctgcaga ggctggaccc ctatattttt tttcttaata acaaaaatgg
      661 gtgtattata aggactagag gagggttcaa tatgtcccaa ttgtagttgt tccttaatta
      721 ataattcagc tgcctgtaac tttcctgagg ggagaggcca ttgttctatc catagaggct
      781 catgtggttt ccatgatata ggatctgcag tctctcaaca atggccccta ttaaaaaagg
      841 ataaataggg gaaggtttgg catctgaatg attatctgat tctgaatttg tccttttctt
      901 atgttagatc agtctgtacc ctgaaaggga cagtcttgat attgacataa tggtgtccct
      961 tctttttcct tgttgttgtt ataaagcttt gggcagatga actatatgat agatcatctt
     1021 ataataccaa acatctctga agtactataa tgggatgcaa gcatgaaaga tcttactgtt
     1081 tttaatttta ctattttgaa tctatgctct cttaatatgt ttggttctta aagtatgtca
     1141 ttcttcctgg atgatgtgag aagaagcatg gaattgtgaa ttgcccaaac agggacttga
     1201 gtaggtaagt ttcttttctt tctttttttt ggaataggga ggactctgcc cagggacctg
     1261 cagacccctt gatgagaaag atggagtaag agaggcagtc atcaagattt taagatggga
     1321 ggaacagaga gtgcacgaaa agaacttttt gcagaaatac catcacattt acttaggaaa
     1381 agagggtaaa aatctctaag aacagagtta ctagatggat gtcatttata tatgactgct
     1441 gtccatggtt ccctgagaca gggactgttg agttagcaga tggggagaaa gtaggaaaag
     1501 agctgcaggc attctataaa gaaaatggcc ctgagaaggt ccctattgat attttcactc
     1561 tttgtgccgc tatcaaggat actattgatc ctgatcacaa gttgttaaaa tttctaacga
     1621 attccccaca gtttctatag ctactgagga gactccatta ttattcaaat ctagaaaaaa
     1681 atccagcaca atcctgagct ctcctcctgc attgtgttcc aaattgtccc tcagaggacc
     1741 tgaagaggaa ccccctcctg atcatttaag ccctgaggat gaaagggacc tgtatgtgca
     1801 cgaatgtttg tggcagccct ttttgtagtg gctaaaaact ggaaactgaa tggatgtcca
     1861 tcagttggag aatggctgaa taaattgtgg gtatatgaaa attatggaat attactgttc
     1921 tgtaagaaat gaccaacagg atgatttcag aaaggcctgg agagacttac acgaactgat
     1981 gctgagtgaa atgagcagga ccaggagatc attatatact tcaacaacaa tactagatga
     2041 tgaccagtcc tgatggatca ggccatcctc agcaacgaga tcaaccaaat catttctaat
     2101 ggagcagtaa tgaactgaac tagctatacc cagaaaaaga actctgggag atgactaaaa
     2161 accattacat tgaattccca atccctatat ttatgcccac ctgcatcttt gatttccttc
     2221 acaagctaat tgtacaataa ttcagagtct gattcttttt gtacagcaaa ataatgtttt
     2281 ggtcatgtat acttattgtg tatctaagtt atattttaat atatttaaca tctactggtc
     2341 atcctgccat ttaggggagg gggtgggggg ggtaagaggt gaaaaattgg aacaagaggt
     2401 ttggcaattg ttaatgctgt aaagttaccc atgtatatat cctgtaaatt aaaggctatt
     2461 aaataaaaaa aaaaaaaata agccctgagg atgaagctga cctagaggag gaggcagctc
     2521 attataacca ttgggactcc cctgcctcca aagaaaattt cgttaaaaag agcccctcca
     2581 aaaacttcca aaaagaagac acaaattact cttcctcctt tagaaaatgt aggatttaaa
     2641 ggggcagtca gacaagctag ggactccaat gactttgaat gggtttgttt tcctgtcatt
     2701 tttgaggaag gagagtggga tgatgatgtc ccacccaaat gggagccact tccctataag
     2761 cttctcaaga aaattaaaaa agcctgtact tcctatggag catcctcctc atataccttg
     2821 acattagtcg aaaccttggg agggaaatgg atgacccccc tatgattggc atcagacagc
     2881 taaggtatgt ttggagggag gacatttatg ctggaaggca gaatatgggg aattggtcag
     2941 aaaccatgta gccagtccat tgtccaaaaa attaggaatt actaaggata tgtatctgga
     3001 ggaaggcctt tgggggacag caacagagca gatgctacta cctaaggatg tcctccataa
     3061 cattagctcc ctggcattag aggcatggag aaaaattacc tctaaaaaag agctaacgac
     3121 agtgttgtca gaagttaaac aaaaatcaga tgagaggtat ggggaaggga cattttatct
     3181 gaaatgaaag tagtactctc taccataaat tcagaatcag ataatcattc agatgccgaa
     3241 ccttccccta tttatccttt ttaatagggg ccattgttga gagactgcag atcctatatc
     3301 atggaaacca cataagcctc tatggataga acaatggcct ctcccctcag gaaagttaca
     3361 ggcagctgaa ttattaatta aggaacaact acaattggga cacattgaac cctcctctag
     3421 tccttataat acacccattt ttgttattaa gaaaaaaagt ggaaaatgga gacttctcca
     3481 agatttgaga gcagttaata aaattatgga gcctatggga actttgcaac caggcttgcc
     3541 atcaccagtt gctataccaa aaaaattatc aattatagtc atagatttac aagattgctt
     3601 ctatactgtc cctttaacta aacaaacagg aactacttta cccttagcct atcagcaact
     3661 aatttttaaa gaccttatag aagatttcaa tggaaagttt taccacaggg catgaaaaac
     3721 agccctacat tgtgccaaaa atttgtagat attgcattaa aggatattag aactatgtat
     3781 aaagacttat atatgataca ttacatggat gatatactta tggcacaccc ggatagaatg
     3841 cagcttaata atatcctgca agatgtcact atagctttaa ataaatatgg cctcatcata
     3901 gctcctgata aaatccagat aagcccacca ttttccttcc tagggagaat tttatcaaaa
     3961 gataacataa tctcctttca gtcattttca ttgaggactg acaatttgaa aacacttaac
     4021 gatttccaaa aattcttagg agatactaat tggatcagac tttacttaaa attatccacc
     4081 tctgatctaa aacctctttt tgacctgctt aagggtgact caaaatccaa atctcaaaga
     4141 accttaacat cagaagctaa acagtatcat taatagaaaa atcaattgct aatcgatttc
     4201 tacaatgaat agattataca gttccttttt ctcttattct gctccctact acctacatgc
     4261 ccatggcaag acgagcccct agaatggctt cacttaccct ccacacacag gaaagttgtc
     4321 tcttcatacc ctgatctagt ttccactctg atcagtaaag gcaaatgcag atgcagggaa
     4381 cttttgggga aagacccaga tactattatt gttcttttca cttcacagca agttgattca
     4441 ttgttctttt gtaatactaa ctggcagatt tttctctcag gcttctcagg agaattaatt
     4501 tttcatttaa cctcgcaccc actactccaa tttttaaaaa cacaagatct tattttctcc
     4561 agacatttct cttactcacc tctactacct ctggctatct cgatttttac tgatggctct
     4621 tcttcaggta cagcctccat agtcacagaa aatgatcagt ttatcctagc tactccacat
     4681 aactcctctc aaaaagctga gatttgtgca gttatagaag catttaacaa atttgcaaat
     4741 gcttctttca aattgtaaac tgattccctg tatatagtta aattgtttcc aaacattgaa
     4801 acagcttcac ttccagaagc tatgaccact atcttctccc tacttacagc tttacaaaaa
     4861 gctattaaga aaagaaccac accctacttc ataggacaca tctgttcata cacacacctt
     4921 cctggtccta tacatagagg caaccttatt gcagacagtt taactaagcc tttgatttta
     4981 accaatactg aggctgctat ctctagtcat gttttccacc atcaatcagc agccacatta
     5041 aggaaataat tcaggttaac tagagaaaca gcctgagcca ttgtttaaaa atgttccaca
     5101 tgtcctacgt ctttccccag actcccattt ggagtaaatc ccagaggcct aagagccaat
     5161 gatctctggc aaatgaatgt tacacgtctt gtcctttgga aagctttctt atttatgtgt
     5221 tactgtggac acattctccc actatattgt cgcctcccca acgacaggtg aagcctttaa
     5281 agatgtgtcg caacatttat ttctttgctt ttctattatg ggaatgccaa aaggtgtcaa
     5341 aacagataat ggacctgcat atacttctaa agtttttttt tctgattttt gctctaaatt
     5401 ccatatatca cataatactg gaattcccta taaccctcaa gaacaagcca tagtagaaag
     5461 aactaatcaa atccttaagg ctcaaataag taagttacaa gataatgatt acaaatgttc
     5521 ttcttcccac caaattatct ctcgtgggct ttttgtttta aatcatttat ctgttaataa
     5581 ctgaattttc cccagcctat aagcactgga atgatttcag tgctctcccc aaatcaatgg
     5641 taaaatggaa agatttactc tctggtacat ggagagggcc agatgttttg ctaacttcag
     5701 gcagaggata ttcttgtgtc tttccacagg atagctggat tcctgatctt cttattagac
     5761 accctgagca aaaggccctt tccccacccc ccactcttcc cactaattct gtatctctgc
     5821 ctgaaacaga atcaacaatc agaaaccttt cacttgaaga ctcatttcct ccctctcacc
     5881 tatgcagaag cttatctaca gctacaagag aagctgcacc accaacttgg ggacaaataa
     5941 aaagactctc tgaagcagct gaaacggtgg tcatttcaca agagcaacct ttaaattctc
     6001 tttcgctttt tattgctatg attgctattg tgactcatca agtaacccct gttactgcta
     6061 atgtatattg gacttatgtc ccaaagcctc ctatgtttca tgtgacccca acatggtcat
     6121 tgcttgtatc tgtcttcact aattacaccc cactgactgg tggctcttcc gattcattta
     6181 ttactgttaa aaattctgtg atgtataact tcactggcct ttctcatgcc cccccccccc
     6241 atttgtctct gcttaaaaaa aaattatgtg taacttcatt cattcctttt gatagcagac
     6301 attttattac tgattccccc acttctaaaa aattccctaa ttcctatcca agagtacttt
     6361 ggataatgat agcaaaaatg gctgtttcct cttttattat ttttgatgtt tcttctttaa
     6421 aaatgccacc ttccatcaca aattgtaagg atctcacttt aacagatgat gagtagagtc
     6481 tcatctaccc ccaaacagga ttttctcatt ggcaatcttg aggttttcct ttataaaata
     6541 tatctgaccc cctattatat actaatttta ccatttctga tttcgccatt tctagcccat
     6601 tctttaatta tcgaggtttt aataaatcta aaatgtttaa ctggaccgca ttagaccaat
     6661 tggtccccaa atcagaaccc atcagtagat ggaatattgg ccatggatac gtcatgcctg
     6721 aactacttat ctccttaaac aaaatattat tttcccaacc acatcttccc tggctagcca
     6781 tgacctctgc accatttaaa cttcaaaggc caaactatcc tgcttctacc tactgtgtct
     6841 gttcccgtgc ttcagctcct tatgccctac ttatttctga tgacttttcc tccattgtga
     6901 tttatgaggt ttcaaaagat gtttttaatg tcacttgtac aaattgttat attaccaatc
     6961 ctatctcgcc tgatttgcaa gcagaaatca ttgttgtaat tcaccaacat acctatattc
     7021 tcataccaac agttttaaat gatacttggt ctcatgattc tggcctttat gctcttaaca
     7081 atattgcaaa cttactaggt aggcataact actttatagc ctctctaatt tggggatctc
     7141 agcactcata gcgattatta cttctgttgc agtttccacc actgccttaa ttcaggaagt
     7201 gcatacatct tacactgtgg accaattgac aaaaatgttt catttgcaca tatgtctcag
     7261 gaaatcatag gaaactagaa gctaaggtta atgctcttga agaaattgta cttaatttag
     7321 gagaacaatt gcaggaacta aatgttcatc aatcctcttg ttgtcattac caattaaaat
     7381 ccatttgtgt tacaccccta ccttataact cctcttactc accttgggat aatgttggaa
     7441 accacatcct aggtatatgg aatcattcag acctctcttt agatattacc aaactccatg
     7501 atgaaataca agcccttaag gactcaccct ctgcactgct ttccccttca gcagttactg
     7561 aaaaggtttt ttttgcccat ttatcctcct ttatctccag taaaaaataa aaaaggggga
     7621 caaaattttg cagattaagt aggacatgaa taaagaaata tgagaaggca tccccaaaat
     7681 attcctttgt ggaggtggga ggtccacagt tatgacacat tgcacatgat tttgggcttt
     7741 tccacataat tatcagttgt tctgacattt cttgcctctt aaaaatgctg tgtgtcatat
     7801 gggataactg ccaggaaaga ggaaaatata tggaattacc atagtaatgt aagaaagaga
     7861 aaatattcat aagttagtgg gatttttttt aagtcagtgt agtatttgat agagtactgt
     7921 atttgaaatc aaaaagatct aggagtgaaa caaggttgcc cactatcacc attactattc
     7981 aatattgtat tagaaatgct agctgtggca ataaaagttg agaagagatt aaaggaatta
     8041 gaggaagtaa tgaggaaacc aaattatcac tctttactga tgatatgatg ggatgcttag
     8101 agaaacccag agattctact aaaaagttat tagaaataat ccacgaattt agcaaagttg
     8161 caggatacaa aataagtcat cagcattctt atatatcact aacaaaatcc aactgtcaga
     8221 gttacaaaga gaaattccat ttaaagtaac tactgatagt ataaaatact taggaatcta
     8281 tctgccaagg tgttctgtta atttaagaat aggttcggaa cgctcctttg aataaccttt
     8341 ttttaactca attaaaatga aaataaaatt ataactcaat taaagtagac ataaagttta
     8401 attatacaat acatggaata gattgcctac aataacaacc aatacagtaa ataatacata
     8461 aaagacaaag aatatggaaa gctatgatta aaataggaga gagagaggta atatacatca
     8521 ccaatctagg agcacagctg ggggccccat tgcagctcaa tcgggaaaag tgttagccca
     8581 ggcggaatag tctccccgtg ggtgaagccc aatgaggatt aaaaccggac tgaatttata
     8641 ggacacagag ctaacttgct tacctacaga aaattaagta taggaaaagg aaataccaga
     8701 taggcttcca agatatgact tgataaatgt agatgtcagg gagggggcca accctcacag
     8761 acatctattg tgtcccaaag agtagctagt tcctgggatt gtagaggtga agctaaacac
     8821 atgtggcatt ttcccagtct catagagtta aagaaaggct aagttcccat ggagagtcac
     8881 gttcttgaaa tgatttgaca tgaacttact aataagaagg catttcttat tcacaaggga
     8941 aaatcagaaa ctttatgagc aaaactacaa aacactttcc acacaaatta agtctgatct
     9001 aaccaattga aaaaatatta aatgttcttg gatagggcga gtaaatgtaa taatgatgac
     9061 aatactacct aaattaatct atttgtttag cacaatacca atcagactcc caaaaaacta
     9121 ttttaatgac ctagaaaaaa taacaacaaa tttcatgtgg aaaaacaaaa ggtcaagaat
     9181 ttcaagggaa ttaatcaaaa aaaaaaaaaa aaaatcaaat gaaggtggcc tagctgcacc
     9241 agatctaaaa ttatattata aagcagcagt taacaaaacc atttgatatt ggctaagaaa
     9301 tagattagtt gatcagtggg aataggttag gttcaaagga caaaacagtc aataacttta
     9361 atactctatt gtttgacaaa cccaaagacc ccagcttttg ggataagaac tcactgtttc
     9421 attaaaaatt gctgggaaaa ttggaaacta gtatggcaga aattaggcat tgacccatac
     9481 ttaacaccat acaccaagat aaggtcaaaa tgggttcatc acctaggcat aaagaatgag
     9541 attataaata aattagagga acacgggata gtttatctct caaacctgtg gaaaaggaag
     9601 gaatttgtga ccaaagaaga actagagatc actattgact acaaaattga aaattttgat
     9661 tatatcaaag tgaaaagttt ttgtacaaac aaaaccaagg cagacaagat tagaagggaa
     9721 gcaataaact gggaaaatac ttttacagtc aaaggttctg ataaaggcct catttccaaa
     9781 atatatagag aatcgactct aatttataag aaatcaggcc attctccaat tgataaatgg
     9841 tcaaaggata tgaaacagac aattctcaga tgaagaaatt gaaactattt ctagtcatat
     9901 gaaagagtgt tccaaatcac tattgatcag agaaatgcaa attaagacaa ctctgtgata
     9961 ccactgctca cttgtcagat tggctaagat gacagggaaa gataatggtg aatgttggag
    10021 gggatgtggg aaaactggga cactgataca ttgttggtag aattgtgaat acatccagcc
    10081 attcttgaga gcaatttgca actatgctca aaaagttatc aaactgtgca tgtcctttga
    10141 tccagcagtg ttactattgg gcttatatcc caaagagata ttaaagaagg gaaagggacc
    10201 tgtatgtgca aaaatgtttg tggcagccct ctttgtagtg gccagaaact ggaaactgcc
    10261 acaaatattt ttgcacatgt gggtccctgc ttaaatatag ttcacttgca agtaatgaca
    10321 ccattttgct gacattgttg atcctctttt agaacacagg acaaataaca acagtttata
    10381 tgaaaatttt taaaagaatt cattcttgca gtagagatca tcttcttata aaaagtgttc
    10441 ttttagttct tccacagaaa cttatcttcc taaggtacaa gaaaataaac agctaaaaaa
    10501 ataactaagg tgaaaattgt tttaaaaaat aattttaagg ttataaaagt aatgtcaaaa
    10561 aatttttaaa tggattcaga attctctaat atttcagttt gtatttgaat ttcttaaata
    10621 tatcaacacg acaacttgct aatctaaaag tgtactccag agaaacgtgt attcagctcc
    10681 aactttaata agctggcctt catttaccca ccatgtttca ttcagggctg ttatttggat
    10741 gcaatacctg ctgacttttc ttgcaacaag agctatttgt ctttcaggtc tactgtattt
    10801 tgtggtgcct ctaaatttac tcacattcta tgtatccatg gtgattagaa taatttctac
    10861 aggtgttttt ttttttttgg ttggttgttt gcattctcat ttaaaaattg tattaaacaa
    10921 aatataagaa aaaataggaa aaaaaaggaa aacaaaacat tgttatatgt actcagcaga
    10981 acatcaggaa ggattcaaaa tatgtaacaa atttccatct caaaaaaaaa tatatatata
    11041 tatatatata atagaagaaa ttatattcat gactgtccat cttttctttg attccttgta
    11101 ggttattctt tttttttttc atagcttctt atatacaaga tatatgcatg ggtaattttt
    11161 cagcatcgac aattgcaaaa ccttttgttc cagtttttcc catcctcact ccactccctc
    11221 ccccagatgg caggtagatc aatacatgtt aaatatgtta aagtatatgt taaatacaat
    11281 atattataca tgtccataca gttattttgc tatataaaaa gagtcggact ttgaaatagt
    11341 gtacaatcag ccttgaagga aattaaaaat gcaggcagac aaagatagag ggattgggaa
    11401 ttctatgtaa tgattcacaa tcatttccca gagttctttc cctgcgtgta gctggttcag
    11461 ttcattactg ctctattgga actgatttgg ttcatctcat tgttgaagag ggccaggtcc
    11521 atcagaattg atcctcatat ggta
//
LOCUS       Marsupial_endogenous_betaretrovirus_5        7844 bp    DNA     linear   VRL 19-APR-2024
DEFINITION  marsupial endogenous betaretrovirus 5.
ACCESSION
KEYWORDS    Third Party Data; TPA.
SOURCE      unidentified retrovirus
  ORGANISM  unidentified retrovirus
            Viruses; Riboviria; Pararnavirae; Artverviricota; Revtraviricetes;
            Ortervirales; Retroviridae.
REFERENCE   1  (bases 1 to 7844)
  AUTHORS   Mercer,L.K., Yan,G.J.H., Waters,P.D. and White,P.A.
  TITLE     Invasion and amplification of endogenous retroviruses in Dasyuridae
            marsupial genomes
  JOURNAL   Unpublished
REFERENCE   2  (bases 1 to 7844)
  AUTHORS   Mercer,L.K., Yan,G.J.H., Waters,P.D. and White,P.A.
  TITLE     Direct Submission
  JOURNAL   Submitted (20-APR-2024) Biotechnology and Biomolecular Science,
            University of New South Wales, UNSW Sydney, Sydney, NSW 2052,
            Australia
COMMENT     LocalID: Marsupial_endogenous_betaretrovirus_5                     
            THIRD PARTY DATABASE: This TPA record uses data from               
            DDBJ/EMBL/GenBank entry MSTS01000000                               
            Bankit Comment: LocalID:Marsupial_endogenous_betaretrovirus_5      
            Bankit Comment: BankIt2820820                                      
            Bankit Comment: TPA Submission:true                                
            Bankit Comment: TPA EVIDENCE:Endogenous retroviruses were detected 
            using EVEfinder (https://github.com/emma-harding/EVEfinder) and    
            manually annotated using Geneious Prime. Retroviral identity was   
            confirmed with multiple sequence alignment and phylogenetics.      
            Bankit Comment: RESUB: This is a resubmission of                   
            Group/BankIt#:2770271                                              
                                                                               
            ##Assembly-Data-START##                                            
            Assembly Method       :: EVEfinder v. 1; Geneious Prime v. 2023.2.1
            Sequencing Technology :: Annotation of genome sequences            
            ##Assembly-Data-END##
FEATURES             Location/Qualifiers
     source          1..7844
                     /organism="marsupial endogenous betaretrovirus 5"
                     /mol_type="genomic DNA"
                     /db_xref="taxon:31931"
                     /note="Taxonomic Classification:Viruses; Riboviria;
                     Pararnavirae; Artverviricota; Revtraviricetes;##
                     Ortervirales; Retroviridae; Orthoretrovirinae."
     repeat_region   2..374
                     /rpt_family="LTR"
                     /rpt_type="long_terminal_repeat"
                     /note="Geneious type: LTR"
                     /standard_name="5'LTR"
     CDS             668..2347
                     /gene="Gag"
                     /codon_start=1
                     /product="Gag"
                     /translation="MERPTYILSILRGALKIKSMGQVQSGKRDREYYLRLLKKIVKEK
                     GLVIPNSQLQEFLEVIEKCCPWFPPEGTIDLEKWEIVGKQLREYYREEGPGAFSIATF
                     LMWNVLKICLMPPDKVLVAEKVIRADKGVGTDEEEEMHKAFEEQLSIVEEEREDVYSV
                     IQQRNVHSPKQQKDVYLPSVKQQPGRKLICKGLLEETIQRAESRGEEVPMDLKLAIPK
                     SMMFPLYEEENPDNPGQMIREHRNFEFKVLRELKQASVQYGPNSPYVQTLLDSIANTA
                     MAPYDWYSLAKTCLEPGDYLIWKSEFIEQCQEQAGYNTRTLIPVSLEQLTGTGMFTAL
                     QQQLDYPLVAYEQITKAARAAWLKVPGKQDRGASYTQIKQGPQETFPDFVARLTQAIQ
                     RSISDSKAAEILLQKLACENANADCKKALQGGKSNMDITEMIQRCESVGTTQFQVQAM
                     AAAQAEMLAAAFPNNQRDLRRLKCFNCGRPGHIKKDCRDLRKAGSQPPTTPCPRCQRG
                     NHWASLCRSTSDVNEQPLNPRRGPLWPHQTIGAGLSLIQPVPAPRPQDSQY"
     gene            668..2347
                     /gene="Gag"
     CDS             2266..2781
                     /gene="Pro"
                     /codon_start=1
                     /product="Pro"
                     /translation="MAPPNNRSRAVIDSTSPCSSPTRLTILDLIHATPGSAGLDLSST
                     LDKNIGDEVVRIPTGVHGPLPPGMVGLILGRSSQTLRGLMVIPGVVDSDYTGEIEVMV
                     YAFPRCRFVIQKGERIAQMIVMDYKKLGNMTKKVRGTEGFGSTGLFWHRTITDARPTL
                     KIEYKEKNLKG"
     gene            2266..2781
                     /gene="Pro"
     CDS             3175..5361
                     /gene="Pol"
                     /codon_start=1
                     /product="Pol"
                     /translation="MAAGHIEFSTSPWNSPIFAIKKKSGKWRMLTDLRQVNARMITMG
                     TLQPGLPSPIAIPADWPLWVIDLKDCFYTIPLRAEDCKYFAFSLPSENLKQPYQRYQW
                     KVLPQGMKNSPTMCQQYVADAIDPIRKKYPQAYIIHYMDDILCAHPQKEQLASIMGDM
                     FTALRDHGLEIAPEKIQKAPPYSYLGQLVGMKEIQPQKICIRQDKLKTLNDFQKLLGD
                     INWIRSYLKIGTHELKDLYDILRGDPDPTSPRTLTTKAKQQLEKIQESIETAMAHRIE
                     SGVPLEVTILDTPDIPFGCIHQKDKLLEWVFRPSQPKYTLQTYPSMVADLAKKACKRI
                     LQLVGNAPSIIHQPYDKKQIEELLSQDHSWQVLLTIFQGEIDNTYQYPILQFARKHQW
                     IINTIVQKDPIVGALCAFTDASSHHISTYFIPPDERYAAHTPFDSTQQNEIYAIILVL
                     QRYSGPLNIFSDSKYAVGMVNNIETAQIKVSSNYNILQLFMMLQKTIRERTSPVYCTH
                     VPSHTELPGPITHGNQIADDLTRPTLLMLSVEEAKESHDKFHQSASMLRKQFGITREQ
                     ARQIVKSCCKCLPYIPTPYKMAVNPRGLYSGEIWQMDVTHYSSFAKLQFIHVTVDTYS
                     SFTMATAQAGEAVQNVIDHMLHCFSISGVPSVLKTDNGPAYVSHAFRTFCLTFHIHHI
                     TGIPYNPTGQAIVERKNRSLKTFLQKQKGEKPGVGHEDNWLKQYML"
     gene            3175..5361
                     /gene="Pol"
     CDS             5898..7367
                     /gene="Env"
                     /codon_start=1
                     /product="Env"
                     /translation="MKDVLGYNFKGKTGTPPICFGINVDFIDYCVKLENITHSAQFVP
                     RGIVWNISMFGMETTRSVKGPAHLSPWPDCSNISVSSAWHKIPPWVKCHTQYRGVANY
                     KWEKFEIWNKLDNDIEGARQGWIMPGIINKNGVHQEKLWLAMAAFDPIYLHAATPFKP
                     DIALFYNRTKLVACLPRHQAFLLGRPNITLTPDGYYKIVCKNCVVNRCLYYAHGTWEF
                     VAMILERPKYSIFPTQVQEGWFLAPADQTLYYLNREISVRKKRCVQCVVWGVVSLVSL
                     ISSLVASAVTFHTFTQQVHDAQYTEALARNVSLALHTQKEIDLDFERKLDALKDAVEF
                     IGDEVAEIEFRATLKCDYRFTMVCVTPFPYNSSIVNWNMVKNHLEGVWHNSNLSADLS
                     FLANITQVIVDSHSPGINQKNLAVEILKKLSETNIFNNLPALLLHALSWAILFIILCF
                     IVPCIVTLIKSRITVLGTDVHHLKLLANSRREEVVEGRS"
     gene            5898..7367
                     /gene="Env"
     repeat_region   complement(7439..7811)
                     /rpt_family="LTR"
                     /rpt_type="long_terminal_repeat"
                     /note="Geneious type: LTR"
                     /standard_name="3'LTR"
ORIGIN      
        1 caggattaag tggtacggct ccccaaattc cttcctgata aagaggtctc tgagacatcc
       61 cttctctctc tttgaacctt aggtttacgt atttactcct ctatgcaggt ggcgcctagg
      121 cgcctgggaa aaccttggaa tctacagccc aatctaggaa ccctgataag gaggaaattc
      181 atgattgtta catcctcagc agatgttctg gggagtatct catggggagg actctttgaa
      241 gttaggctag attttcccta tatattctgt gccctcggat gaataaacag agtcagtaat
      301 tctactccac ctggcccatg tcataagtta tttcacgcct ctccattcgg tgtacaatct
      361 ggttgcaggc aacattttgg cgcgtcgaac agtgactaaa agtcagagag aggacggttc
      421 cttgaaacgc tccggaggaa gaaatccttg ctggtcacta cgccaggaaa caaggtcctg
      481 aagtggctca acgcggtact aaggtaaaaa ggaacgaggg tcattacagg tttccccata
      541 gaaataatag gattaagagg gggaaaatca ccaggcttac gtgggagatt ataaaattaa
      601 aaaaaaattg attagaaaaa agtttagaaa caggctcggt atttagagca taagatatag
      661 tgtcgctttg gaaaggccca catatatact ttcgatctta agaggcgccc ttaagatcaa
      721 aagtatgggt caagtacaaa gtggaaaaag agatagagag tattacctaa gattactaaa
      781 gaaaatagtg aaagaaaaag gtttagttat tccaaacagt cagttacagg aatttttaga
      841 agttatagaa aaatgctgcc catggtttcc accagaaggg acaattgatt tagagaaatg
      901 ggagattgta ggcaagcaac taagagaata ttacagagaa gagggccctg gtgcattctc
      961 gattgctacc tttttaatgt ggaatgtgct aaaaatatgt cttatgcccc cggataaagt
     1021 actagtggct gagaaagtga tacgggcaga taagggggta ggaacagatg aggaagaaga
     1081 aatgcataaa gcctttgagg aacaattgag catagttgaa gaggagaggg aagatgtgta
     1141 ttctgttata caacagagaa atgtgcattc ccctaagcaa cagaaagatg tgtatttacc
     1201 ttcagttaaa caacagcctg ggagaaagtt aatatgtaag ggcttgttag aagagacaat
     1261 acaaagggca gaaagcagag gggaagaagt gcctatggac ttaaaattag ctatcccaaa
     1321 aagcatgatg tttccactat atgaagaaga gaatccagat aatcctggac agatgattag
     1381 ggaacatagg aattttgaat tcaaagtttt aagagaatta aaacaagcct cagtacaata
     1441 tgggccaaac agtccctatg tacaaacttt attagattca atagctaata cagccatggc
     1501 cccatatgat tggtattcat tagcaaaaac atgtttggag ccaggagatt atctaatatg
     1561 gaaatcagaa tttattgagc aatgccaaga gcaggcagga tacaatacaa gaacattgat
     1621 tcctgtttct ttggagcagc tcacagggac aggaatgttt actgcactgc agcaacagct
     1681 agattatcca cttgtagcat atgaacaaat tacgaaggct gcacgggcgg catggttaaa
     1741 ggttcctggg aaacaagata ggggagcctc gtatactcag ataaagcaag gcccccaaga
     1801 aactttccca gattttgtag cccgacttac gcaagccata caaaggagca tttctgattc
     1861 aaaagcagct gaaatactcc ttcaaaaatt ggcctgtgaa aatgctaatg ctgattgtaa
     1921 aaaagcctta caaggcggca agtccaatat ggatattaca gaaatgattc agcggtgtga
     1981 gagtgtaggg accacgcaat ttcaggtaca ggctatggca gcagcccaag cagaaatgct
     2041 agcagctgcc tttcctaaca atcagaggga cctgagaagg ttaaaatgtt ttaattgtgg
     2101 aaggcctggc catataaaaa aggattgtag ggatcttagg aaggcagggt ctcagccccc
     2161 tactactcct tgtcctaggt gtcaaagagg aaatcattgg gcttcattat gtagatctac
     2221 ttcagatgtt aatgaacagc ctttaaaccc ccggaggggc ccgctctggc cccaccaaac
     2281 aataggagca gggctgtcat tgattcaacc agtccctgct cctcgcccac aagactcaca
     2341 atattagacc ttattcatgc caccccaggt agtgccggat tagatttaag ttccactctt
     2401 gataaaaaca ttggagatga agttgtacgt attcccactg gagtacatgg tccattaccc
     2461 ccagggatgg tgggtttaat cttaggccgt agttcccaga cacttagggg actcatggtc
     2521 attcctggag tggtggactc tgattacact ggagaaattg aggttatggt ttatgctttt
     2581 cctcgttgtc gttttgtcat tcaaaaaggg gaaagaatag cacaaatgat tgtaatggat
     2641 tataaaaaac tggggaatat gacaaaaaag gtaaggggga cagaaggatt tggtagcaca
     2701 ggactgtttt ggcatagaac tatcacagat gccagaccaa ctctaaaaat agaatacaag
     2761 gaaaagaatt tgaagggtta atagacactg gagctgataa gtcagttgtc accttacggg
     2821 cttggcctag aaactggcca ctagatcaag gaaatgtgat gttacaggga ataggagaaa
     2881 tagccgctcc tgcacaaagc gcagcatggc ttacttggag agtggagggg cagcaaggga
     2941 gatttagacc atatgtattg ccacaccttc catactgcct ctggggaaga gatttattga
     3001 aacatatgaa tgttactgta agtagcaaaa atttttagta gggtcacggt cgaaaagaaa
     3061 agaacagtac aggttcctaa gataacatgg aaagaagggc cccccatatg ggtggaccag
     3121 tggcccctta gtctagaaaa aattaaggct cttcgagata ttataaccag acaattggca
     3181 gcaggtcata tagaattttc cactagtcca tggaattctc ctatatttgc tattaagaaa
     3241 aaatcaggca aatggagaat gttaacagat ctcagacaag ttaatgctcg tatgataact
     3301 atgggaacct tacagccagg gctgccttct ccgattgcaa tcccggcaga ctggcctttg
     3361 tgggtaattg atttaaaaga ttgtttttat actatacctc ttagagcaga agattgtaaa
     3421 tactttgcat tctcattacc atcagaaaat ttgaaacaac cttaccaaag atatcagtgg
     3481 aaggtgcttc ctcaagggat gaagaatagc cccaccatgt gtcagcaata cgtagcagat
     3541 gctatagatc ccatcaggaa aaaatacccc caagcataca taattcatta tatggatgac
     3601 atcctttgtg ctcatccaca aaaagagcaa ttagctagta ttatggggga catgtttacc
     3661 gctcttagag atcatgggtt agagattgca cctgaaaaga ttcaaaaggc acctccttac
     3721 tcgtacttag gacaattagt agggatgaaa gaaattcagc ctcaaaagat atgtattaga
     3781 caagataaac taaaaacatt aaatgatttt cagaaactcc taggagacat taattggatc
     3841 agatcttatt taaaaatagg gactcatgaa ttaaaggatc tatatgatat tcttagaggc
     3901 gaccctgatc ctacatctcc tagaacactt actacaaaag caaaacagca attagaaaaa
     3961 atacaagaat caattgaaac tgcaatggct catcgcatag aatctggtgt gcctttagaa
     4021 gttacaatat tagatacccc agatatacct tttggatgta tacatcagaa agacaagtta
     4081 ctggagtggg tttttcggcc ttcacagccg aaatataccc ttcaaacata tccttctatg
     4141 gtagcagact tggctaagaa agcctgcaaa agaatattac aattagttgg aaatgcccct
     4201 agtattatac atcaacctta tgataaaaaa caaatagagg aattgctcag tcaagaccat
     4261 tcttggcagg tgcttcttac tatttttcaa ggggaaatag ataatacata ccaataccca
     4321 attttacaat ttgccaggaa acatcagtgg attattaaca cgatagtgca aaaggatccc
     4381 atagtgggag cactctgtgc ctttactgac gcttcctctc atcacatttc aacatatttt
     4441 attccccctg atgagagata tgcagcacat acaccatttg attctacaca acaaaatgaa
     4501 atttatgcta taatattagt actacaaaga tattctggtc ctcttaatat attttcagac
     4561 agtaaatatg cagtaggaat ggttaataac atagaaactg ctcaaattaa agtgtcatct
     4621 aattataata tattgcaact ttttatgatg ttacaaaaaa ctattcggga acgaacttcc
     4681 ccagtatatt gtacacatgt tccttcacat acggagcttc caggacctat tacacatggg
     4741 aatcagatag ctgatgacct cactagacca accctgttaa tgttgtctgt tgaggaagct
     4801 aaggaatcac atgacaaatt tcatcagtct gcctctatgt taaggaaaca atttgggatt
     4861 actagagaac aggctcgaca gatagtaaaa tcctgctgta aatgtcttcc ttatataccc
     4921 acaccatata aaatggctgt taatccacgc ggattatatt caggagaaat ttggcaaatg
     4981 gatgttactc attacagcag ttttgcaaag ttacaattta ttcatgtaac agtcgatact
     5041 tattcttcct tcactatggc tactgcacaa gcaggggaag cagtacaaaa tgtcatagat
     5101 catatgcttc attgcttttc tatttctggt gtgccctcag ttttaaaaac tgataatggc
     5161 cctgcttatg tttctcatgc atttcgtacg ttctgtctta catttcatat tcaccacatt
     5221 accgggattc cttataatcc taccggtcaa gcaattgtgg aaaggaaaaa tagatctctt
     5281 aaaacatttc ttcaaaagca aaagggggag aagccagggg taggccacga agacaattgg
     5341 ctcaagcagt atatgcttta aattttctta ctcctgatag agaaggctgt accccagctg
     5401 aaaaacactt tagattacat aaggggagta attatgagga acaaaagact caaaaaagag
     5461 tcatgtggaa ggacccaaaa accaatcatt ggtttggacc agatagatta ttgacctggg
     5521 gacgagggta tgcttctgtc tttccagatg gtgcagaagg accaatatgg atccctgaac
     5581 gtaacatcag aatctgtctc agagatgacc cggaggtttc agaaacttca aataccaaag
     5641 aggaaaaagg acataagaaa acagaagcag cgccggaggc gatagcgagg agcaagctcg
     5701 gcaggatggc tgctgcaact gatgatgctg ttacaaacaa tgactattga agcaaagact
     5761 ttacagcttt ggtcatacat taacaacccc cgtggccgag actactcacg tgggatgatc
     5821 cagttattga cattataccc gcaggacaag cggcagaaat ttttggacaa agggattgga
     5881 gaattaaaga cttagaaatg aaggatgttt taggatacaa ttttaaaggc aaaactggca
     5941 cacccccaat atgttttgga attaatgtag actttataga ttattgtgtt aagttagaaa
     6001 atattactca ctctgctcaa tttgttccta ggggaatagt ttggaatata tctatgtttg
     6061 gtatggaaac tactagatct gtgaaagggc cagctcatct ttctccctgg ccagattgtt
     6121 ctaatatctc tgtatcatca gcatggcata aaattccacc ttgggtaaaa tgtcatactc
     6181 agtatagggg tgtagctaat tacaagtggg aaaaatttga aatatggaat aaattagata
     6241 atgatattga gggtgcaaga caggggtgga ttatgccagg aattatcaat aagaatggtg
     6301 tacatcagga aaaactttgg ttagcaatgg cagcatttga tcctatatac ttacatgctg
     6361 ccactccctt taaacctgat attgctcttt tttataatag aacaaagcta gttgcctgtt
     6421 tacccaggca tcaagcattt cttttgggaa gacccaacat cacactgaca cctgatgggt
     6481 attataaaat tgtatgcaaa aattgtgtag taaatagatg cttatattat gcacatggaa
     6541 cttgggaatt tgtagctatg atattagaaa gacctaaata ttctatattt cctactcaag
     6601 tacaggaggg atggttttta gctcctgctg atcaaacatt gtactatctt aatcgagaga
     6661 tttctgttag aaaaaagaga tgtgtccaat gtgtcgtttg gggagttgtg tccctggtat
     6721 cacttatctc atcccttgtt gcatctgcag taacatttca tacatttaca cagcaagtgc
     6781 atgatgcaca atacactgaa gcattggcta ggaatgtgtc attggcactt cacacacaaa
     6841 aggaaattga tttagatttt gagagaaaat tggatgcatt aaaagatgct gtggaattta
     6901 ttggggatga agttgcagaa atagaattta gagctacttt aaaatgtgat tatcgcttta
     6961 ctatggtatg tgttactcct tttccatata attctagcat tgtaaattgg aacatggtta
     7021 agaatcattt agaaggtgtt tggcataata gtaacctttc tgctgatttg tcttttcttg
     7081 ctaatatcac ccaggtgatt gtagatagtc actccccggg gattaaccaa aaaaatctgg
     7141 ctgtagagat cctgaaaaaa ttaagtgaga ccaatatatt taacaattta cctgccttgt
     7201 tacttcatgc attgtcttgg gcaatattat tcatcatatt atgttttatt gtcccctgca
     7261 ttgttacctt aattaaatca aggatcacag tgttgggaac ggatgttcat cacctcaagc
     7321 tccttgctaa ttcgagaagg gaggaagttg ttgagggccg atcttaagag tctgataagg
     7381 gtttaagatc caaggcagag tttgacctct gctcaggctt tcaccccaaa gggctcaaag
     7441 gattaagtgg tacggctccc caaattcctt cctgataaag aggtctctga gacatccctt
     7501 ctctctcttt gaaccttagg tttacgtatt tactcctcta tgcaggtggc gcctaggcgc
     7561 ctgggaaaac cttggaatct acagcccaat ctaggaaccc tgataaggag gaaattcatg
     7621 attgttacat cctcagcaga tgttctgggg agtatctcac ggggaggact ctttgaagtt
     7681 aggctagatt ttccctatat attctgtgcc ctcagatgaa taaacggagt cagtaattct
     7741 actccgcctg gcccatgtca taagttattt cacgcctctc cgttcggtgt acaatctggt
     7801 tgcgggcaac acaacccaac accaggtaag ctgtcagaac ccta
//
LOCUS       Marsupial_endogenous_gammaretrovirus_1        8652 bp    DNA     linear   VRL 19-APR-2024
DEFINITION  marsupial endogenous gammaretrovirus 1.
ACCESSION
KEYWORDS    Third Party Data; TPA.
SOURCE      unidentified retrovirus
  ORGANISM  unidentified retrovirus
            Viruses; Riboviria; Pararnavirae; Artverviricota; Revtraviricetes;
            Ortervirales; Retroviridae.
REFERENCE   1  (bases 1 to 8652)
  AUTHORS   Mercer,L.K., Yan,G.J.H., Waters,P.D. and White,P.A.
  TITLE     Invasion and amplification of endogenous retroviruses in Dasyuridae
            marsupial genomes
  JOURNAL   Unpublished
REFERENCE   2  (bases 1 to 8652)
  AUTHORS   Mercer,L.K., Yan,G.J.H., Waters,P.D. and White,P.A.
  TITLE     Direct Submission
  JOURNAL   Submitted (20-APR-2024) Biotechnology and Biomolecular Science,
            University of New South Wales, UNSW Sydney, Sydney, NSW 2052,
            Australia
COMMENT     LocalID: Marsupial_endogenous_gammaretrovirus_1                    
            THIRD PARTY DATABASE: This TPA record uses data from               
            DDBJ/EMBL/GenBank entry JADWMD010000000                            
            Bankit Comment: LocalID:Marsupial_endogenous_gammaretrovirus_1     
            Bankit Comment: BankIt2820820                                      
            Bankit Comment: TPA Submission:true                                
            Bankit Comment: TPA EVIDENCE:Endogenous retroviruses were detected 
            using EVEfinder (https://github.com/emma-harding/EVEfinder) and    
            manually annotated using Geneious Prime. Retroviral identity was   
            confirmed with multiple sequence alignment and phylogenetics.      
            Bankit Comment: RESUB: This is a resubmission of                   
            Group/BankIt#:2770271                                              
                                                                               
            ##Assembly-Data-START##                                            
            Assembly Method       :: EVEfinder v. 1; Geneious Prime v. 2023.2.1
            Sequencing Technology :: Annotation of genome sequences            
            ##Assembly-Data-END##
FEATURES             Location/Qualifiers
     source          1..8652
                     /organism="marsupial endogenous gammaretrovirus 1"
                     /mol_type="genomic DNA"
                     /db_xref="taxon:31931"
                     /note="Taxonomic Classification:Viruses; Riboviria;
                     Pararnavirae; Artverviricota; Revtraviricetes;##
                     Ortervirales; Retroviridae; Orthoretrovirinae."
     repeat_region   6..456
                     /rpt_family="LTR"
                     /rpt_type="long_terminal_repeat"
                     /note="Geneious type: LTR"
                     /standard_name="5'LTR"
     CDS             1017..2714
                     /gene="Gag"
                     /codon_start=1
                     /product="Gag"
                     /translation="MGNSASKTMTPLECLLSHFSETFKHHDYGISWKKNKLKLFCQKE
                     WPSFGVGWPPEGTYDREIALAVHRVVTGEPGHPDQYPYIDVWLQIVSYPPSWLRAATM
                     TNGIRILVTQSLRTDREGCKPPEKKILQDPLEDPLDNPPPPPYLGVRLYPPLPGNSPP
                     ELPAEGQNLPEPGFSPPGPLSPSLSLPQSSPASLPSPASSTQGLGTASTEVLTPAPLP
                     SPSSFPPVPFPTPASPSAPLTLSPSCTRGGVAYNASGSVQQAPIFPKPILPLREMVGS
                     EGVPFLVYVPFSTNDIYNWKAQNPPFSEKPQALINLLESVFHTHQPTWDDCQQLLTTL
                     FTTEERDKIKREARKAVLGPGGGSVEEHRAQVEASFPSERPSWDPNSQQGRTALSAYH
                     RYLLQGLKSAARKPINMTKISEVVQGAEESPGAFLERLYEAYRTYSTIDPEAPENYRS
                     VNIAFVSQSAPDIRRKLQKQEGFEGMNISQLVEIALKVFNTRDTPATAAGKECAKTVV
                     AAMREANNFPRSTSQCPRGRQPLGSNQCAYCKKHGHWKNECPIRNRPKDVLALEGTD"
     gene            1017..2714
                     /gene="Gag"
     CDS             2799..6299
                     /gene="Pol"
                     /codon_start=1
                     /product="Pol"
                     /translation="MVDTGATYSALTKPLGPLSPKSTSIQGATGKIVSYPWTTERTVH
                     LGHGTVTHSFLVMPDCPYPLLGRDLLRKLQATISFSEDQASLTLNPPGPKRLLITLPL
                     QFEHILVASPASPSPAPSPLLTQLQTDFPQVWAENNPPGLAAHHAPVVVQLLATASPV
                     SIKQYPMSREALLGISVHINRLREAGILIACQSPWNTPLLPVRKPGSSDFRPVQDLRE
                     VNRRVETIHPTVPNPYTLLSLLSPTHTVYTVLDLKDAFFSIPLAPVSQPLFAFQWIDP
                     QGEFSGQLTWTRLPQGFKNSPTLFGEALHLDLQPFRKEHSYCSLVQYVDDLLIAAPDE
                     SLCLRATRALLQLLQSLGYRVSAKKAQLCLPEVSYLGYVLKSGHRSLSSERIQAILSI
                     PVPTTKKQVREFLGTAGYCRLWVPSFAEIAKPLYSATTGQGPLVWGSAEQSAFDHLRT
                     ALTKAPALALPDVTKPFHLFVAEARGVAKGVLTQTLGPWRRPVAYLSKRLDSVAAGWP
                     PCLRAIAATALLVKEADKLSLGQSLSISAPHSVEALLRSAPDKWLSNARITHYQALLL
                     DHPRLTFSKSSALNPATLLPDPGSDPAPLHDCFQLLEESQSARPDLSDTPLKNPDLIL
                     FTDGSSFVVGNTRVSGAAVVDYPSLSTLWSSSLPPGSSAQKAEIIGLIQALCIAKGKS
                     ANIYTDSRYAFATAHVHASLYKERGLLTSAGREIRNKAEILSLLDSIWLPLSVAIIHC
                     SAHQSGETMEAVGNRAADAAARRAATSSPTSSLPLAIAPLPPVPVYTSAEDSFASRRG
                     GKREGPWWYIEDKIFIPQALSRMLVKDLHDFTHLGEKKMHQLLSRYYIKDVSQLIRSY
                     IHRCNTCARVNMKRIKEARVGIRLKGHIPGERWEVDYTEVQPSTAGYKYLLVFVDTFS
                     GWTEAFPTRNETALTVVKKILNELMPRFGLPVAIGSDNGPAFVAKISQGISKALGIDW
                     KLHCAYRPQSSGQVERMNRTLKEFLSKLVLETQNSWVSLLPLALLRSRCTPNKLGLTP
                     FEILFGRPPPILPLVREDLMAEISNSSLIKFLQALQKTQKDISHLVREAFPVPLTDPV
                     HPFQPGDAVLIKKFSTSGLEPRWKGPYTVILTTPTAVKVESIPAWIHHSRVKPAVTTE
                     WKAEIGEDPLKLRLIRSSGP"
     gene            2799..6299
                     /gene="Pol"
     CDS             6451..8172
                     /gene="Env"
                     /codon_start=1
                     /product="Env"
                     /translation="MGFSLIFLLLPMVFKVLGNPHAPKTIWTMTFRNLEGGPTLSATY
                     YSGLEPSMTIDSSLAPCFYFRALIDPPARLCPDAWWCSLPDDSFRLTIQTFDQQTQTS
                     LHPPRIILTIQEPSHQKWKQSRAFTLWSRIGSSLQFSHHLIVQCKDPPPSKPVGPLTA
                     LLVPPRPPVLADPIPTPSSLVPQDLVMTQSPPILPDPLIPIDSPSESSASPSMLELLP
                     VVHSYLNSTNPQLGRDCWLCFNSEPPYFVGIALTDSVPGTTSQSTCSWEQPKITLGQL
                     QGLGTCLVTASTNPSDPLLQFCNPSSLINISASSSDVAVWYQAPEGSWFACRDGLTRC
                     AYSSTLLRRTDSFCVLIAVFPSLSVLPGGEGWGLFQSHFSPLEITRQKRALPFLPLIV
                     GLGLAGTTALSTAALLKGDSGYAELSAQMTTDLTQIESSISKLESQVDSLAEMVLQNR
                     RGLDLLFLQQGGLCAALNEECCFYANNSGVIRESLALVRKNLESRRLEQGQGRNWYQS
                     LFNSSPWLTTLVTSLMGPLILLLLALAIGPCVFSNLVRLIRSQVESVKIMVLKPPGYQ
                     EEGASKI"
     gene            6451..8172
                     /gene="Env"
     repeat_region   complement(8197..8647)
                     /rpt_family="LTR"
                     /rpt_type="long_terminal_repeat"
                     /note="Geneious type: LTR"
                     /standard_name="3'LTR"
ORIGIN      
        1 cactatgtta tgccacagtt ctctttaact gtcctgactc agtttccttg tataagtttc
       61 ccttgtctca gtcttcctaa ttactcctct aagcagtaaa tctccctctg gtccatgaag
      121 gctgaggacc aattagtcta aggatataaa ttgttagccc aagtaagata aacaagagag
      181 tagactccct gattatcttc tgtccttgag aaatttaaca tcccttgaag tattccaaga
      241 tatttcactg acatctttat catagccttt tccagctggg cttttccccc tcttttttct
      301 cttttttgtc tctaaaaggt atataaaggt tagagattcc cccaatcagg gctggacaat
      361 ttgagacgag agtcctgtct agtcaatctt actctcccat taataaaata ttaaaaactc
      421 tctaatctct ctcctgcctc agtttctctg gcattacatt ttggaggttc ccccgagata
      481 atagaaactg agaactggat tagagattgg agacctctcc gtctccacct aggcctgggc
      541 tcaggacctg ggtctgtccc ttgggaaaga tcagcactct ggatagaaaa ggaagtagtt
      601 cttcagtctc agtccggcct acagtggaca acggaatcga ttcggcattt gggagagtaa
      661 gtctgtctgg gtaccctttg gggtaccatc tggttctggt tctggtctgg tctgttgcta
      721 gcaacctgta gtctcagaat aaataccgac gggtttaaaa ttctgagacg gatattttct
      781 gggacgctgg gaaatatcct ctgggcttgt tatatgtttg tttaatgttg taactgtgta
      841 agtctgtgtg ttttgtgtgt gtcttgtttg cctggcttgt tacttaggtt ttaagaaact
      901 ttgtaattgg atataaggga taaaaagatt ggataattct ctcagaagag aaaagaagta
      961 gtgtttaaag ataggcgttc tcccttggtg gcataagatt atctgttaac tcagccatgg
     1021 gaaactctgc ttcaaaaaca atgactccac ttgaatgtct tcttagtcac ttttctgaga
     1081 catttaaaca tcatgattat ggaatatcgt ggaaaaagaa taaactaaaa ctgttttgcc
     1141 agaaggaatg gccttccttt ggggtaggat ggcctccaga aggcacgtat gacagggaaa
     1201 tagcattggc ggtgcaccgg gtagttactg gtgaacctgg ccatccagat caatacccct
     1261 atattgatgt ttggctacag attgtctctt accccccttc ctggctgagg gctgcgacca
     1321 tgacaaatgg tattcgcatt ctggtcacgc agtccctgag gacagacagg gagggttgta
     1381 aaccgccaga gaaaaaaatt ctacaggatc ctctggaaga ccccttagat aatccccctc
     1441 ccccaccata tctgggtgta cgtctgtatc cacctttgcc tggaaactcc ccgcccgaat
     1501 tgccagctga gggacaaaac cttcctgaac ctgggttttc gccgcctggc cctttgtctc
     1561 cttctctctc tcttccacag tcttctcccg cctctcttcc ctctccagcc agtagtacac
     1621 aggggcttgg tacagccagc acagaggtgc tgactcctgc tccgttgcct tctccctcct
     1681 cctttcctcc agtgccgttt cccactccgg ctagcccttc agctccccta actctctcac
     1741 cttcctgtac tcgaggtgga gttgcatata atgcttcagg atctgtccag caagccccaa
     1801 ttttccccaa acctattctg cctctgaggg aaatggtggg ttcagaaggg gttcctttct
     1861 tagtttatgt ccccttctct acaaatgata tttataactg gaaagctcaa aatccccctt
     1921 tttctgaaaa accacaagcc ttgattaacc ttcttgaatc tgttttccat acccaccagc
     1981 ccacatggga tgattgtcag cagctcctta ctactctctt tactacagag gaaagagata
     2041 agattaaaag ggaagcaagg aaagctgtcc tgggaccggg tggagggtct gtagaggagc
     2101 atcgcgctca ggtagaagct agctttccct ccgaacggcc ctcctgggat cctaattccc
     2161 agcaaggtcg tactgcgctt tctgcttatc ataggtacct tctccaaggc cttaaatcag
     2221 cggcaaggaa acctatcaat atgactaaga tttctgaggt tgttcagggt gcagaggaat
     2281 cccctggagc atttctggag cgcttatatg aggcttaccg tacctatagc actattgacc
     2341 cagaagctcc cgagaactat agatctgtga atattgcatt tgttagtcag tctgccccag
     2401 atatacgtag gaaattacag aagcaagaag ggttcgaggg tatgaatata tctcaactag
     2461 tcgagatagc tctgaaggtc tttaataccc gagacacacc agctacggca gcaggtaaag
     2521 aatgcgccaa gacagtagtg gcggccatga gagaagcaaa caatttccct aggagtactt
     2581 cccagtgccc tcgtgggcgg cagccgttgg gctcaaatca gtgtgcctat tgtaagaaac
     2641 atgggcattg gaagaacgaa tgcccgatcc ggaatcgtcc caaggatgtc ctcgctcttg
     2701 aggggacaga ctgagggagc cctggttctc tctctctttc tttagacccc ggagaaccta
     2761 gggtatgctt acggattggg ggtcaacctg ttgaattctt ggtagatact ggagctacct
     2821 actctgcttt aacaaaacct ttgggcccat tatctccaaa atctacctct atacaaggtg
     2881 ctactggtaa aattgtttct tatccctgga ctactgaacg cacagtccat ctagggcacg
     2941 gtacagtcac ccattcattt ctggtcatgc cagactgtcc ttatcccctt ctgggtaggg
     3001 acttgcttcg aaagcttcag gcaactattt ccttttctga ggaccaggct tctctaacct
     3061 taaatcctcc aggtcctaag cgtcttctta ttaccctacc tctccaattt gaacatatct
     3121 tagtggcttc ccctgcgtcg ccctctcctg ctccctcccc ccttctcact cagctgcaaa
     3181 ccgattttcc tcaggtgtgg gcagagaata accctccggg tctggctgct catcatgcac
     3241 cagtggttgt gcagcttcta gccactgcct ctcctgtttc tatcaagcag taccctatgt
     3301 caagagaagc ccttctaggt atttctgttc acattaatcg attaagggaa gctggtatct
     3361 taatagcctg tcagtctcca tggaacacgc ctctgcttcc agtcagaaaa cctggatcgt
     3421 cggactttcg tcctgttcag gatcttagag aagttaacag aagggttgaa actatccacc
     3481 caactgttcc aaatccctat accctactca gcttgttatc tcctactcat actgtatata
     3541 ctgttttaga tctaaaggat gccttctttt ctatacccct tgcgccagtc agtcagcctc
     3601 tctttgcttt tcagtggata gatccccaag gggaattttc ggggcagctt acttggacta
     3661 ggctgccaca gggttttaag aactctccta cgttgtttgg agaagctctc catctggacc
     3721 tccaaccgtt tcgtaaggag cattcttatt gctctctggt ccagtatgta gatgatcttc
     3781 tcattgcagc ccctgatgag tccctctgct tgcgggcaac tcgtgccctt ttgcagctcc
     3841 ttcaatccct aggctacaga gtttctgcta aaaaggctca gctttgcctc cctgaagtgt
     3901 cttatctggg ctatgttctc aaatctggcc accgttccct gtcttctgaa cgtattcagg
     3961 ctatcttatc tattccggtc cccactacta aaaagcaggt cagagaattc ttgggaacgg
     4021 ctggatactg tagattgtgg gttccctctt ttgctgagat agcaaaaccc ctttattctg
     4081 ctacaaccgg acagggtccc ctggtgtggg gctctgctga acaatctgcc tttgatcatc
     4141 tcaggacggc ccttactaaa gctcccgccc tagctcttcc cgatgtcaca aagccctttc
     4201 acctttttgt ggcggaagct agaggtgttg caaaaggtgt tctaactcaa acgcttggcc
     4261 cttggcgtcg ccctgttgct tatctttcta agcgcttaga ctcagtagct gctgggtggc
     4321 ccccctgcct tagggccata gctgcgactg ctctcctggt aaaggaagcc gacaagctct
     4381 ccttgggcca gtctctctct atctctgccc ctcactctgt tgaggcgctg ctcagatctg
     4441 cccctgacaa atggctctct aacgctcgca ttacccacta tcaggccctg cttctcgatc
     4501 atcctcgcct cactttctcc aaatcgtccg ccctgaaccc tgccaccttg ctcccagatc
     4561 ctggttctga cccggcccct ctgcatgact gcttccagct ccttgaggag tcccagtcag
     4621 caaggcctga cctttctgac accccgctga aaaaccctga cctgattctt tttacagacg
     4681 ggagcagttt tgttgtggga aacacccgtg tttctggggc agcagtggtg gactatccct
     4741 ctctctctac cctgtggtct tcttcccttc ccccgggatc ttctgcccag aaagcagaga
     4801 ttatagggtt gattcaagct ctgtgcattg caaagggcaa atcagcaaat atttacactg
     4861 acagccgtta tgcctttgca acagcgcacg tccatgcctc tctttacaaa gaaaggggcc
     4921 tgctgacatc cgctgggagg gaaattagga ataaggccga gatactttcc ttactggact
     4981 ctatctggtt acccctctct gttgctatta ttcactgttc ggctcaccaa tctggcgaga
     5041 ccatggaagc ggtgggaaat cgggctgcgg atgcagcggc tcggcgagcc gccacctcct
     5101 cccccacttc ctccctgcct ttggcaattg ctccccttcc tcccgtacct gtctacacct
     5161 ctgcagaaga ttctttcgcg tctcgaaggg gaggaaaaag ggagggacct tggtggtata
     5221 tagaggacaa aatttttatt ccacaagcat tgagtagaat gctagtgaag gacttgcatg
     5281 attttactca cttgggcgaa aagaaaatgc atcagttatt gagcagatat tacataaagg
     5341 atgttagcca attgatcaga agttatattc atagatgcaa cacttgcgct agagtaaata
     5401 tgaaaagaat taaagaggct cgtgtgggaa tcaggcttaa gggacatatc cccggggaga
     5461 gatgggaggt agattatact gaggtacagc catcaacagc tgggtacaaa tacctgttag
     5521 tatttgtaga tactttctca gggtggacag aagctttccc caccagaaat gaaacagctc
     5581 tcacagtggt taaaaagata ctaaatgagt taatgccccg ctttggtctt ccagtagcca
     5641 tagggtctga taacgggcct gcttttgttg ccaaaatatc acaaggcatc agcaaggctc
     5701 tgggcattga ttggaaactc cactgcgcat acagaccgca gagctctgga caagtggaaa
     5761 ggatgaatag aacgcttaaa gagttccttt caaagcttgt cttggagacc cagaactcct
     5821 gggtctcact cctgccatta gcattactaa ggagtagatg cactcctaac aaattagggt
     5881 taactccctt tgaaattttg ttcgggagac cccctccaat tctgcccttg gtcagggaag
     5941 acttgatggc tgaaatttct aactcttccc ttatcaagtt tttacaggcc ttgcagaaaa
     6001 ctcagaaaga catctcacac ctcgtccgtg aggcctttcc tgtcccactc actgacccgg
     6061 tacatccatt ccagcctgga gatgcagtat tgataaagaa attttccacc tccggtctgg
     6121 aacccaggtg gaaaggacca tacactgtga tcctcaccac acccactgct gtaaaagttg
     6181 aatcaattcc tgcctggatt catcacagca gagtaaaacc agccgtcacc actgaatgga
     6241 aagcagagat cggtgaagat cccctgaaac tgagactgat tcgttcctct ggtccttgat
     6301 ttcccttgaa agacactggg gtgggaaaat cctgggaaat tcaatctttt gtatttactt
     6361 tgttactatt cgtgattacc caaatctgtt tgcatattct ctcctaaagg cccctttccc
     6421 ctttcccgtt cctcctactg tattgtcatt atgggatttt ccttaatctt tctccttctc
     6481 cctatggttt ttaaggtttt gggaaaccca catgccccaa agaccatatg gacaatgacc
     6541 tttaggaatc ttgagggggg tcccactctt tctgccactt attactcagg tttagaaccc
     6601 tctatgacaa tagattcctc cctggctccc tgtttctact ttagggccct gatagaccct
     6661 ccagcccgat tgtgccctga tgcttggtgg tgctccctcc ctgacgattc ctttaggctg
     6721 actatccaaa cctttgatca gcagacccag acctcactgc atcccccccg aattatccta
     6781 acgatccagg aaccgtccca ccagaagtgg aaacagtccc gagctttcac cctttggtcc
     6841 cggataggta gcagtcttca attcagccac cacctcatag ttcagtgtaa agatccaccc
     6901 ccctccaagc ctgtgggacc tctgactgct ttactagtcc cacctagacc accagtcctg
     6961 gctgatccta tcccaacacc atcatccctg gtgccgcagg accttgtcat gacccaaagt
     7021 ccccctattc ttcctgaccc gttaatccca attgatagcc cctctgaatc ttctgcttct
     7081 ccctccatgc ttgaactgtt accagtagtg cactcttatt tgaactccac aaacccccag
     7141 ctgggccgag attgctggct ctgctttaac tctgaacccc cttattttgt tgggattgcc
     7201 ctgacagact cagttcctgg aaccacttct cagtctacct gttcctggga acagcctaaa
     7261 attacccttg ggcagctcca aggtctaggc acctgcctgg tgactgcctc cacgaatccc
     7321 tctgaccctc tcctccagtt ctgtaacccc agttccttaa ttaacatctc agcttcctca
     7381 tcagacgttg cagtctggta tcaagcccct gaaggttcat ggtttgcctg tagagatgga
     7441 ctgaccaggt gtgcctactc tagtaccctc ctcagaagga cagattcatt ctgtgtccta
     7501 atagcagtgt ttcccagcct gtctgttctt cctggagggg agggatgggg cctcttccag
     7561 tcccatttct ctcccttgga gattaccaga cagaaacggg ctctgccgtt ccttcccctc
     7621 atagtagggc tcgggctggc aggcactacc gccctcagca ctgcagccct cctgaagggc
     7681 gattctgggt atgctgagtt aagtgcacaa atgaccacag acctgactca gatcgagtca
     7741 tccatctcaa aactggaaag ccaggttgac tccctggctg agatggtact tcaaaaccga
     7801 aggggacttg acctgctatt tctgcaacag ggaggcctgt gtgctgccct gaatgaggaa
     7861 tgctgttttt atgctaataa ctctggggtg atcagggaaa gtctggccct ggttcgtaag
     7921 aatcttgagt ccagacgact ggagcagggg caaggaagga actggtatca gtcactgttt
     7981 aattcttccc cgtggctgac aacccttgtt acatccctca tgggaccctt gattctcctt
     8041 ctcctggccc ttgccatagg tccttgcgtc ttctctaatc ttgtccgtct tatccgttcc
     8101 caggtggagt ctgtcaaaat tatggtgcta aaaccacctg ggtatcaaga ggaaggtgct
     8161 tcaaagattt gaatatttag gaaagagagt gtggaatgtt atgccacagt tctctttaac
     8221 tgtcctgact cagtttcctt gtataagttt cccttgtctc agtcttccta attactcctc
     8281 taagcagtaa atctccctct ggtccatgaa ggctgaggac caattagtct aaggatataa
     8341 attgttagcc caagtaagat aaacaagaga gtagactccc tgattatctt ctgtccttga
     8401 gaaatttaac atcccttgaa gtattccaag atatttcact gacatcttta tcatagcctt
     8461 ttccagctgg gcttttcccc ctcttttttc tcttttttgt ctctaaaagg tatataaagg
     8521 ttagagattc ccccaatcag ggctggacaa tttgagacga gagtcctgtc tagtcaatct
     8581 tactctccca ttaataaaat attaaaaact ctctaatctc tctcctgcct cagtttctct
     8641 ggcattacaa ct
//
LOCUS       Marsupial_endogenous_gammaretrovirus_2        8451 bp    DNA     linear   VRL 19-APR-2024
DEFINITION  marsupial endogenous gammaretrovirus 2.
ACCESSION
KEYWORDS    Third Party Data; TPA.
SOURCE      unidentified retrovirus
  ORGANISM  unidentified retrovirus
            Viruses; Riboviria; Pararnavirae; Artverviricota; Revtraviricetes;
            Ortervirales; Retroviridae.
REFERENCE   1  (bases 1 to 8451)
  AUTHORS   Mercer,L.K., Yan,G.J.H., Waters,P.D. and White,P.A.
  TITLE     Invasion and amplification of endogenous retroviruses in Dasyuridae
            marsupial genomes
  JOURNAL   Unpublished
REFERENCE   2  (bases 1 to 8451)
  AUTHORS   Mercer,L.K., Yan,G.J.H., Waters,P.D. and White,P.A.
  TITLE     Direct Submission
  JOURNAL   Submitted (20-APR-2024) Biotechnology and Biomolecular Science,
            University of New South Wales, UNSW Sydney, Sydney, NSW 2052,
            Australia
COMMENT     LocalID: Marsupial_endogenous_gammaretrovirus_2                    
            THIRD PARTY DATABASE: This TPA record uses data from               
            DDBJ/EMBL/GenBank entry JAJAFV010000000                            
            Bankit Comment: LocalID:Marsupial_endogenous_gammaretrovirus_2     
            Bankit Comment: BankIt2820820                                      
            Bankit Comment: TPA Submission:true                                
            Bankit Comment: TPA EVIDENCE:Endogenous retroviruses were detected 
            using EVEfinder (https://github.com/emma-harding/EVEfinder) and    
            manually annotated using Geneious Prime. Retroviral identity was   
            confirmed with multiple sequence alignment and phylogenetics.      
            Bankit Comment: RESUB: This is a resubmission of                   
            Group/BankIt#:2770271                                              
                                                                               
            ##Assembly-Data-START##                                            
            Assembly Method       :: EVEfinder v. 1; Geneious Prime v. 2023.2.1
            Sequencing Technology :: Annotation of genome sequences            
            ##Assembly-Data-END##
FEATURES             Location/Qualifiers
     source          1..8451
                     /organism="marsupial endogenous gammaretrovirus 2"
                     /mol_type="genomic DNA"
                     /db_xref="taxon:31931"
                     /note="Taxonomic Classification:Viruses; Riboviria;
                     Pararnavirae; Artverviricota; Revtraviricetes;##
                     Ortervirales; Retroviridae; Orthoretrovirinae."
     repeat_region   14..499
                     /rpt_family="LTR"
                     /rpt_type="long_terminal_repeat"
                     /note="Geneious type: LTR"
                     /standard_name="5'LTR"
     CDS             913..2631
                     /gene="Gag"
                     /codon_start=1
                     /product="Gag"
                     /translation="MFGLVAKMGQFLSSIPKDSPLGYLLRNKNKFSIKDLKSKRLVYY
                     CNSVWPHYELDKHETWPINGSINFITIRELDLFCKKHERWMEIPYIQAFMALSQNPKA
                     WSTCRMLLAKSVVEELEKETDPLDESFLPTSLEVQGASAPPCGPPQVAPRSPPKPPPY
                     QTEDHTTRPFPPSRPEASVSFSPSRTRRGTSFSSRSLPPPPSPPSPPSTSLPPPSPPL
                     PPTPVTPTPSPHPSPEPPTPSPEPDHITAVVQDSVLGTSSNLCPLREVPNLGGGTIRV
                     QVPFSMLDLSQIKEKLGRYSEDPTKFTEGFRAVTLQYDLSWGDVNILLSTCCTIEEKR
                     RIWDLAQKFGDELAVTSPGRYQAGAAAVPVADPRWNYQLGNEDREKRDHFLTCLIEGM
                     KKGIKKQVNYDKLREITQAADENPALFQGRLVEAIRKYTNLDPTSLEGTAVLGMHFIS
                     QSFPDIRRKLQKLELGPQTPMNQLVEIAFGVFNNRDREEDRKVRARNREHAQSLAVAI
                     SKGPPGLCFRCNQPGHWAKDCPQRDQPPDPNPRYKWERHRKSDYRERGRTTASSLALQ
                     ASQGQD"
     gene            913..2631
                     /gene="Gag"
     CDS             2695..6201
                     /gene="Pol"
                     /codon_start=1
                     /product="Pol"
                     /translation="MDVGGTPVSFLFDTGASFSVLLEHSGPTRLSPHKVMGIEGKIRH
                     YLETLPLPCRFGDLLFPHSFLIIPSCPSPLMGRDLMMKLGAQFSLVRPPDNLCALLSR
                     PSHIPCEIWGKIDSSVWDQGIPGRATHATPALIKLRDPSIFPHRQQYPIKREDRIGLQ
                     PLIDKFLKFKLLIPCHSPCNTPILSVRKPNGDYRLVQDLRAINEAVVPIHPIVANPYT
                     ILAQIPGNTQWFSTLDLKDAFFCIPLHEDSRFLFAFEWAKPGELPHQLTWTVLPQGFR
                     DSPHIFGQALAKDLRDLNLPGTTSLVQYVDDILLCSPTREESLIAATKTLNFLASRGY
                     RVSLPKAHIACQSVKYLGHNLTPTSRSLTEERKQVILSLPDPASKRQLRTFLGMAGFC
                     RIWIPNFGIIAKPLYDSIQGPDNLPLEWGPEQVKAFKTLKAKLTSAPALALPNLQKPF
                     TLYVDERRGQALGVLTQLLGPDPRPVAYFSKKLDSVSLGWPSCLRAVAATALLIKEAS
                     KLTLGQTLKVFTPHRVQSILEAKGHQWLSSGRLTKYQALLLDTPDLSLQVCRTLNPAT
                     LLPDISQSEEIVHNCEEMIDSVYSSRRDLQDTPLENPDGVWFTDGSSFLKNGERKAGY
                     AVVSLHDTVEAKPLPPGTSAQKSELIALTRALELGKGMRVNIYTDSKYAFHILHAHGA
                     IWKERGLLTAKNSPIKHAGEITHLLQAVHEPREVSVMFCKGHRKGDSFEAKGNKAADL
                     AAKSAALSPLTMAPLIPQLPDSFVPSYSSQEKALAEEKGYSLSPSGWFQTPSDHLLIP
                     EASQWKLISGLHQATHLGKNALYSLVKRVFTGHKLGETIKQVCQACPICAQVNPEGAV
                     KPPPLLKPVQRRGTYPGEDWQLDFTHMPSCRGFKLLLVFVDTFTNWVEAFPSRTEKAH
                     EVSKCLLKEIIPRFGLPRSLQSDNGPAFVSQITQGIAKALNISYYLHSAWRPQASGKV
                     EKMNHTLKRVLTKLCLETREDWIKNLPLGLLRVRIAPRGKIELSPFELLYGRPFLITD
                     ILVDGDLHGVTQFATQLSAFQKALSEYAKEHLPTPSEISNQITSQVNPGDLVYLKTWK
                     PQGSDPLGVKWKGPYKVILSTPTAVKLEGSPSWTHISRIKNAASTSPSDIPEYSCEPI
                     EDLKFLFRKTPGKNSGERRLSL"
     gene            2695..6201
                     /gene="Pol"
     CDS             6220..7872
                     /gene="Env"
                     /codon_start=1
                     /product="Env"
                     /translation="MKILLLLFSFQLSWSYSAGPGKWGDNFLVRLGNSVGNGGVQDCW
                     VCHHHPQGGPQMRPNAFVAKVPFPRATISSLDATPFVLASLQGNFSDPTIPCFMAGKD
                     LTFIYHYTTETVDVTVSEDGQVYIPDVGTLTCTTTTVGASDCGFSRTCRNFTSATCTS
                     CVKGSRVSCTFDYAPPQKVVVGSPFRDYPGKVIYNASKTSSQGLLRNLLKTNLPIDRM
                     LCDHTHPWSQATRRLLQNLTSGTVCAPKGYAFLCKVSSPSPSITSQGPIKRNASDWDP
                     SPPVILSTRCLTPFKHYGSCTLGHLITPFTIYNASAPKVAPIPLRRHKRGFWENTLWY
                     LKKGAGMLFPWVGYLEHESILSNLTATIHQFANETAHSLREIQESLDSLANMVLDNRM
                     ALDYLLASSGGVCALVNSSCCMYINNSRKVELRTERILQKAAWMQDIHEQFLTPPKST
                     GWNSWLWSLLTPILTPLLIIILLLIFGPCIFKLLVRFVSSRLQAANFQLLLQPGNPEI
                     TDAQTHPLDTTAVTFRTHFSPPSTTSPSSPFRLSSTTIPSRK"
     gene            6220..7872
                     /gene="Env"
     repeat_region   complement(7940..8425)
                     /rpt_family="LTR"
                     /rpt_type="long_terminal_repeat"
                     /note="Geneious type: LTR"
                     /standard_name="3'LTR"
ORIGIN      
        1 ttttcggtgc ttttgatgag gacaacacag cctcgcccag gagatgatga ggacaacaca
       61 gcctcgccca ggagatgatg aggacaacac agcctcgccc aggagatgag gaggacaaca
      121 cagccttgcc taggaggcat ctgcattgaa atgttccttt cagatgcgca cctctttgga
      181 tataatccca tctcatgtat gtccctttca gttgtaaaat ctatgcacct tttggatgca
      241 aacccatccc agtatgttcc cttcaaatgc aaatacccaa attgttttgt ttctgtattt
      301 aagtaagccc tgagaaatct ctccttgcaa ttctctgata ttgcccacta agagaacttc
      361 ttagtgtctt tccttctaat aaagtgcctt ttcagattat agcctatgtg tagcgtttct
      421 cgctgcgaac ccgccctact tggtgttttg gagaactagg ataacgaccc atattcctgc
      481 cacgatcggt acctcatcat ttggtggccc gatttctttt aactgaggta agaagcccat
      541 tataatttct tctatagcgg ggggggcagc tcgggttgga acccaagctg ctgatagact
      601 cagggagtcg attaagagga aattagtcgc ctacaagacg ttgtagggac gaaatcctgg
      661 tttgctgttg tagttattgt gatagactca gggagtcgat taagaggaaa ttagtcgcct
      721 acaagtcgtt gtagggacga aatcctggtt tgcagttgtt gttgttttgg ttttttgttt
      781 tttttttttt tttttttttt ttttttgttt tgtttttggg attttttgga cgaattgtct
      841 tcttacaaga gggcctttcg ttggtacctt tcttgagacg tctagaaagg ttacgctata
      901 gaatcttaaa agttgtttgg gcttgtggca aaaatgggcc agtttctctc ctccatccct
      961 aaagattcac cattgggcta tcttttgaga aataagaaca aatttagtat aaaagactta
     1021 aaatcgaaaa ggcttgtcta ttactgtaat tccgtttggc ctcattatga gttagacaaa
     1081 catgagacat ggccaattaa tggctctatc aattttatca ctattagaga attggacttg
     1141 ttctgcaaga aacacgaaag atggatggaa attccataca ttcaggcctt catggccctt
     1201 tcccagaatc ctaaagcatg gtcaacttgc agaatgttgc tggctaagtc tgttgtggaa
     1261 gaattagaga aagaaactga tcctctagat gaatctttcc ttcctacttc tttagaggtg
     1321 cagggagcat ctgccccacc ttgcggccct ccgcaggttg ctcccagatc accaccaaag
     1381 ccacctcctt accagacgga ggaccacact actcgacctt tcccgccttc ccgtcctgag
     1441 gcttctgtgt cgtttagccc ttctcggacg agacggggga cttccttctc ttcccgctcc
     1501 ctcccacctc cgccttcccc accttctcct ccttcaactt ctcttcctcc accctctcct
     1561 cctctaccac ctactccggt cactccgact ccgagccctc atccttcccc agagcctcct
     1621 accccttccc cagaacctga ccacatcaca gctgtggttc aggactctgt tttggggacc
     1681 tcttctaatc tttgccccct aagggaagtg cccaatcttg ggggggggac gattagagtg
     1741 caggtgccct tttctatgtt ggatctttcc cagattaagg agaaactggg ccgatattct
     1801 gaagatccca ctaagttcac tgaggggttt agagctgtta ctctccagta tgatctgtcc
     1861 tggggagatg ttaacatcct tctctccacc tgttgtacca tagaggagaa aaggaggatc
     1921 tgggacctgg cccagaagtt tggagatgag ttggctgtta cctcccccgg gagatatcaa
     1981 gcaggggctg cagcagtacc tgttgcagat cccaggtgga actatcaact ggggaacgag
     2041 gatagagaaa aaagggatca tttcctaacc tgcctcattg agggtatgaa aaaggggatt
     2101 aaaaagcagg tgaattacga taagcttaga gaaatcaccc aagcagctga tgagaatccc
     2161 gctttatttc aggggcgcct cgtagaagcc attaggaaat atactaacct agatcccact
     2221 tctttagagg ggactgctgt cctcggcatg cattttatta gtcagtcttt cccagatatc
     2281 agacggaagc tgcagaaatt ggaactagga ccccagactc caatgaacca attggtggaa
     2341 atcgcctttg gggtatttaa taacagggat cgggaggagg accgaaaagt cagagcaagg
     2401 aacagagaac acgcccagtc tctggctgtc gccatttcca aaggtccccc aggcttgtgc
     2461 tttaggtgca atcaacccgg ccattgggcg aaagactgcc ctcagaggga ccagccgcca
     2521 gacccaaacc ccagatacaa atgggaaaga caccggaaga gcgactaccg ggagaggggg
     2581 agaaccacgg cctccagcct cgccctccag gcctctcaag gtcaggactg acggggccct
     2641 gggcttggcc atggaccccc tacctccatc atcgaagccg agcctagggt aaccttggac
     2701 gttggaggta cgccagtctc ttttctcttt gacaccgggg cttctttctc tgttctgctt
     2761 gagcattcgg gtcctactcg tctctccccc cacaaggtga tgggaattga agggaaaatt
     2821 agacattact tagaaaccct ccccttgcct tgtcggttcg gggacctgtt gtttccacat
     2881 tcatttttaa ttatcccttc ctgtcccagc ccattgatgg gtagggactt gatgatgaag
     2941 ctgggagccc agttctctct ggtgaggcct ccagataatc tctgtgcact cctctccaga
     3001 ccatcccaca ttccctgtga aatctggggg aaaatagact cttccgtatg ggaccagggc
     3061 atccctggga gagccacgca tgccactcca gcccttatca aactaaggga tcctagtata
     3121 tttcctcata ggcaacaata cccaattaaa cgggaagata ggatagggct gcagccttta
     3181 attgacaagt ttcttaaatt caaactcctg attccctgcc actccccttg taacactccg
     3241 attctttctg tcagaaagcc caacggagat taccggctag tgcaggatct tagggcgatt
     3301 aatgaagcgg ttgtcccaat ccatcccata gtggccaacc cgtatacgat tctcgcacaa
     3361 attccaggga atacacaatg gttttccacc ctggacctta aagatgcctt tttttgtatc
     3421 cctctacatg aggactcaag attccttttt gccttcgaat gggctaagcc aggggaactt
     3481 ccacatcaac taacttggac tgtgttgccc cagggctttc gagacagccc gcatatattt
     3541 ggccaagccc tagctaagga tctgcgggac cttaatctgc ccggcactac tagccttgta
     3601 caatatgtgg atgatatatt actttgcagc cctaccagag aggagtctct gatagcggcc
     3661 acaaagacct taaactttct agcctcgaga gggtacagag tctccctacc aaaggcccac
     3721 attgcctgtc agtcagttaa atatttgggt cacaatctca cccccacctc tcgatctcta
     3781 actgaggaga ggaaacaggt tattttaagt ctcccagatc ctgcctcaaa aaggcaacta
     3841 agaacctttc ttggaatggc tggtttctgc aggatctgga ttcctaattt tgggattatt
     3901 gctaagcccc tctatgactc tattcaaggt cctgataacc ttcctcttga atggggaccg
     3961 gagcaggtca aagcttttaa aaccctgaaa gccaaactga cctctgctcc tgctcttgcc
     4021 ctgcctaact tacagaaacc tttcactttg tatgtagatg agaggcgtgg acaggcattg
     4081 ggtgttctta cccagcttct agggcctgac cccagacccg tggcttattt ttcaaagaaa
     4141 ttggactctg tctccctagg atggccttcc tgcctcagag cagtggctgc tacagccctg
     4201 ttaattaagg aagcttccaa actgaccctg ggtcagacat taaaggtttt taccccacac
     4261 agggtccaaa gcattttgga agccaaaggg catcaatggc tctcaagtgg gaggcttact
     4321 aagtaccagg ccctcctgct ggacacccct gacctgtccc tccaagtctg tcgtactcta
     4381 aatcctgcca ctcttctccc tgacatctct caatcggaag agattgtcca taattgcgag
     4441 gaaatgatag attctgtcta ctctagtaga cgggacctac aggacacccc ccttgaaaat
     4501 ccagacgggg tgtggttcac agatgggtct agctttctca agaatgggga gagaaaagcg
     4561 ggctatgctg tggtatctct tcacgacact gtggaagcca aaccattgcc tcctggcacc
     4621 tcggcacaga aatcagagct catagcatta actagggcat tagaacttgg gaaggggatg
     4681 agagtcaaca tatacacaga ctccaaatat gctttccaca tcttacacgc tcacggagct
     4741 atttggaaag aaaggggttt gttgacagca aaaaactctc ccattaaaca tgctggagaa
     4801 attacgcacc tattacaagc tgttcatgaa ccgagagagg tctcggtcat gttctgcaaa
     4861 gggcaccgga agggagattc atttgaagcc aagggaaaca aggctgcaga cttagctgct
     4921 aagtctgctg ccctttcacc attgactatg gcacctctaa ttccccaact gcctgactct
     4981 ttcgttcctt cctatagctc acaggaaaaa gcccttgcag aggaaaaggg gtacagcctt
     5041 tctccctctg gctggtttca gacgccctca gaccacctct taatcccgga ggcaagtcag
     5101 tggaaactga tctctggtct ccaccaggcc acacacctgg ggaaaaatgc tctctattcc
     5161 ctggtgaaac gtgttttcac gggccacaag ctgggagaaa caatcaaaca agtgtgccag
     5221 gcctgcccaa tctgtgccca ggtaaaccct gagggagccg tcaaaccccc acccctcctg
     5281 aagccagtcc aaaggagagg cacgtacccg ggtgaggatt ggcagctaga cttcacacat
     5341 atgccttctt gtagaggttt taagttgctt ttggtatttg ttgatacatt cactaactgg
     5401 gtggaagctt tcccttccag aactgaaaag gcccatgagg tatctaagtg tctgctgaag
     5461 gagataatac cccgttttgg gttgcccaga tccttacaga gcgataatgg gccagccttc
     5521 gtttctcaga taacccaagg gatagccaag gcactaaaca tctcttatta tctccactct
     5581 gcctggcgtc cccaagcctc tgggaaagta gaaaaaatga atcacaccct taagagggtc
     5641 cttaccaaac tctgtttgga gaccagggag gattggataa agaatctccc attagggcta
     5701 cttagagtga gaatcgcccc ccggggaaaa attgaactaa gtcctttcga acttctgtat
     5761 gggaggcctt ttctaatcac tgacatccta gtagatgggg acttacacgg agtcactcaa
     5821 tttgctactc agctcagtgc atttcaaaag gccctctctg aatatgcaaa agaacacctc
     5881 cccactccct cagaaatctc aaaccaaatc acatctcagg ttaatccagg tgatttggta
     5941 tatctgaaaa cctggaagcc ccagggatca gaccctctag gtgtaaaatg gaaaggccct
     6001 tacaaggtca ttttgtccac tccaacagct gttaaactgg aagggtcccc cagctggacc
     6061 catatctcta gaattaaaaa tgctgcttct acctctcctt cagatatccc agagtactcc
     6121 tgcgaaccta ttgaggatct gaagtttctc ttccgcaaga ctcctgggaa aaactctgga
     6181 gaaagaaggc tctcactcta atcttcttcc ctccctatta tgaagatcct gcttttattg
     6241 ttctctttcc agctctcctg gtcctattcc gcgggccctg gcaagtgggg tgacaatttc
     6301 ctggtcagac tagggaactc cgtaggaaat gggggtgtcc aagactgttg ggtatgtcat
     6361 caccaccctc agggtggccc acagatgaga cctaatgcat ttgttgcaaa ggtcccattc
     6421 ccacgtgcca ctatctcctc cctggacgcc accccctttg tactagccag tctccaaggg
     6481 aacttctctg acccgactat cccctgcttc atggctggga aggatcttac gtttatatat
     6541 cactacacta cggagacagt ggatgttact gtttccgaag acggccaggt ttatatccct
     6601 gatgttggga cactgacttg caccaccacc actgtgggtg caagcgactg tggtttctct
     6661 cggacctgcc gtaatttcac ttcggcaact tgtaccagct gtgtaaaagg gtcacgagta
     6721 agttgcactt ttgattatgc acctccccag aaagtagttg tgggaagtcc attccgggat
     6781 tatcctggca aggtcattta caatgcttct aaaacatcct cccaggggct tctacgtaac
     6841 cttttaaaaa ctaacctccc aatagacaga atgctttgcg accatactca tccatggagt
     6901 caagcaacaa ggagactact tcagaatcta acctcaggta ccgtctgtgc acctaaggga
     6961 tatgccttcc tctgcaaagt aagttctcca tctccctcca tcacctctca ggggcctatt
     7021 aagagaaatg cctctgattg ggacccatcc ccaccagtga ttctctctac tcggtgcttg
     7081 acacccttca aacactatgg gtcttgcacc ttaggccact tgattacacc cttcactata
     7141 tataatgcca gtgccccaaa ggtagctccc attcccctga ggagacataa gcggggattt
     7201 tgggaaaaca ctctgtggta cttgaagaaa ggggccggga tgctatttcc ttgggttgga
     7261 tatttagagc acgaaagtat tctttccaat ctgacagcca caatccacca gtttgccaac
     7321 gaaacggctc attccttgag agagattcag gaatctcttg actcgttggc taatatggtt
     7381 ttggacaatc gcatggcttt agattacctt cttgcctcca gcggaggtgt ctgtgctcta
     7441 gtaaacagct cttgctgtat gtatattaac aactcaagga aagttgagtt acgcacagag
     7501 agaatcttac agaaggctgc ctggatgcaa gacatccatg agcagtttct tacacccccc
     7561 aagtccactg gatggaattc ctggctatgg tccctactga cacctatact aacccctctt
     7621 ctgattataa ttcttctgct catatttggt ccttgcattt tcaaattgct tgtgagattt
     7681 gtttcttcta ggctacaagc tgcaaacttc caacttctcc tgcagcccgg gaaccctgag
     7741 ataactgatg ctcaaactca tccactggac actacggctg tcaccttcag aactcacttc
     7801 tctcctccaa gcactacttc cccttcttcc ccctttaggt tgagctctac gaccattccc
     7861 agcaggaagt agatacagaa gactagagac cttcgaccct tttccaaaag aatttgtgtt
     7921 tagtgcttga ggggggagat gatgaggaca acacagcctc gcccaggaga tgatgaggac
     7981 aacacagcct cgcccaggag atgatgagga caacacagcc tcgcccagga gatgaggagg
     8041 acaacacagc cttgcctagg aggcatctgc attgaaatgt tcctttcaga tgcgcacctc
     8101 tttggatata atcccatctc atgtatgtcc ctttcagttg taaaatctat gcaccttttg
     8161 gatgcaaacc catcccagta tgttcccttc aaatgcaaat acccaaattg ttttgtttct
     8221 gtatttaagt aagccctgag aaatctctcc ttgcaattct ctgatattgc ccactaagag
     8281 aacttcttag tgtctttcct tctaataaag tgccttttca gattatagcc tatgtgtagc
     8341 gtttctcgct gcgaacccgc cctacttggt gttttggaga actaggataa cgacccatat
     8401 tcctgccacg atcggtacct catcactttc acctccttcc ctgagaagtt a
//
LOCUS       Marsupial_endogenous_gammaretrovirus_3        7804 bp    DNA     linear   VRL 19-APR-2024
DEFINITION  marsupial endogenous gammaretrovirus 3.
ACCESSION
KEYWORDS    Third Party Data; TPA.
SOURCE      unidentified retrovirus
  ORGANISM  unidentified retrovirus
            Viruses; Riboviria; Pararnavirae; Artverviricota; Revtraviricetes;
            Ortervirales; Retroviridae.
REFERENCE   1  (bases 1 to 7804)
  AUTHORS   Mercer,L.K., Yan,G.J.H., Waters,P.D. and White,P.A.
  TITLE     Invasion and amplification of endogenous retroviruses in Dasyuridae
            marsupial genomes
  JOURNAL   Unpublished
REFERENCE   2  (bases 1 to 7804)
  AUTHORS   Mercer,L.K., Yan,G.J.H., Waters,P.D. and White,P.A.
  TITLE     Direct Submission
  JOURNAL   Submitted (20-APR-2024) Biotechnology and Biomolecular Science,
            University of New South Wales, UNSW Sydney, Sydney, NSW 2052,
            Australia
COMMENT     LocalID: Marsupial_endogenous_gammaretrovirus_3                    
            THIRD PARTY DATABASE: This TPA record uses data from               
            DDBJ/EMBL/GenBank entry JADWMD010000000                            
            Bankit Comment: LocalID:Marsupial_endogenous_gammaretrovirus_3     
            Bankit Comment: BankIt2820820                                      
            Bankit Comment: TPA Submission:true                                
            Bankit Comment: TPA EVIDENCE:Endogenous retroviruses were detected 
            using EVEfinder (https://github.com/emma-harding/EVEfinder) and    
            manually annotated using Geneious Prime. Retroviral identity was   
            confirmed with multiple sequence alignment and phylogenetics.      
            Bankit Comment: RESUB: This is a resubmission of                   
            Group/BankIt#:2770271                                              
                                                                               
            ##Assembly-Data-START##                                            
            Assembly Method       :: EVEfinder v. 1; Geneious Prime v. 2023.2.1
            Sequencing Technology :: Annotation of genome sequences            
            ##Assembly-Data-END##
FEATURES             Location/Qualifiers
     source          1..7804
                     /organism="marsupial endogenous gammaretrovirus 3"
                     /mol_type="genomic DNA"
                     /db_xref="taxon:31931"
                     /note="Taxonomic Classification:Viruses; Riboviria;
                     Pararnavirae; Artverviricota; Revtraviricetes;##
                     Ortervirales; Retroviridae; Orthoretrovirinae."
     repeat_region   8..295
                     /rpt_family="LTR"
                     /rpt_type="long_terminal_repeat"
                     /note="Geneious type: LTR"
                     /standard_name="5'LTR"
     CDS             1063..1707
                     /codon_start=1
                     /standard_name="Gag partial"
     CDS             2095..2664
                     /codon_start=1
                     /standard_name="Gag partial"
     CDS             2680..3231
                     /codon_start=1
                     /standard_name="Gag partial"
     CDS             3235..4053
                     /codon_start=1
                     /standard_name="Pol partial"
     CDS             4647..5240
                     /codon_start=1
                     /standard_name="Pol partial"
     CDS             5605..7491
                     /codon_start=1
                     /standard_name="Env"
     repeat_region   complement(7509..7789)
                     /rpt_family="LTR"
                     /rpt_type="long_terminal_repeat"
                     /note="Geneious type: LTR"
                     /standard_name="3'LTR"
ORIGIN      
        1 gaagagaagt gaaatggaca aatggccctc ctttccacct tgggccagca gaaaaaagtt
       61 tgctcaccta gattggggga cttcttttgc acttcaaagt gccggctcaa caatgctctt
      121 aagggtatct gttccgggag ggtggtaccg ggaggtatta tctatctatg ttaaactgat
      181 ctatctatgt taaaacatct gcccaggtgc gattctcttc ttatcctgta aaacccccat
      241 cttcctgttg taaaatgcaa atcacagatt aaaatgtaac aagccgaaaa aaaaaatgct
      301 tataaggctg tctttagttc tatgaggtac ggaattcgat cagaactcca tcccgagctc
      361 ggtaccaaat aaattctaaa ttttactcat tgcagctgtc ttgaatttta ttgcctaggc
      421 tatttcattt ggaggtcccc cgagataagc ctttgtctcg gtctgacagc cagtccctct
      481 ccttggaggg cgaaggggat tatggatcct agcgggtgtc caccgagaga tcttcctcgg
      541 tccctggtgt ccagtaatct ctcttctgcg aatcaggaga gtgagaccca aattttgaat
      601 ttggtccaaa agtggtataa agcattctaa aagccagtac tggttatttt gaggggcccc
      661 tgcagctgca gctgatccgg cagctgcctg tccggtctgt tgagtactcc tgttttggtg
      721 caagtggggc ctagctggac gcagtgtttg acggtaaccc ttgctggctc ttcatgggac
      781 gccatcgtaa gagtcctgac ctggttctgg aagactagtc tgtatgttct gtgtgttctg
      841 tgtgatttgt ctgtctaaaa gctctgttaa caacattgca atggtgttta gtttaaaatt
      901 gtgaggttct gtgcgctctg tgtgttgtct gtttatactg ttggatgtag tccttgacct
      961 gtgtgtcctg tgtgattcat tgtctgttgt agttaattca taagatgagt gggcagccac
     1021 tcttactaac aactcttacc aaacaccgag agacagtctt gactgtttct ttgcggcttt
     1081 tatctagcat ccgtgccttg ttggtctgtg tttcgttctt tttgttctac cctaatgggt
     1141 caaagagcct ctaaaacccc gactcccctc caggaggttc ttgcaaattt taaacaattt
     1201 cgtgctatag ctcgggggta tggattgaaa gtcagttcag gtagactaca gacactctgc
     1261 tgtaagaagt ggcccacatt tgcggtagga tggccccctg aaggaacctt caatttatca
     1321 gtcggaaggc gtgtaaagca aactatcttt ggggaaccgg gttatcctga tcaaatccca
     1381 tacatattgg tttggttaga gttcaaaccc tcttctggca gagtccagat acaagtcctg
     1441 gaccgtcctg gtcccggggg ttcagggtct aagaaaactg taaagaaatc tgagaatcca
     1501 ggtggtgtgg acactctagc accccaaaac accctgtatc ctgtcttgcc ttccccttca
     1561 gagactctag acccagtgga tccgctttct ctatccgctc ctgattcctc accttcgcac
     1621 cagctgtggt ctcctcttct gctccccccc tcccatcccc tccccatact aggggaggct
     1681 ccacgtatgg attgttgggg ggcgtagatt ccatctctga tcacctctcc gctggttcca
     1741 ctccccctgc aggcccgtcc acactttttc ccttacaaca ggttcctcct ggtgggaagc
     1801 accccggccc cttcatggtg tacattccct tctccaccaa tgatctctat aactggaagc
     1861 agcagaaccc tcccttctct gagaaacctc aacccctcat ttctttattg gaagctgtat
     1921 tttataccca tcagccactt gggaagattg ccagcaactt ctccatgttc tcttcacaac
     1981 tgaggagagg gaaaggattc tgggggaggc acggaagcgg gttctaggcc tggatggcca
     2041 ccctacgaca gatttagcac gacgcctaca cctccttccc gtatcccgtc ctgattgggc
     2101 ccccaacacc taagaggtaa ggaggctctt gacagatatc gccagcttct gttagaaggg
     2161 ttgcgggtgg cagccaagaa accgactaac atgtctaaag ttagtgaggt taggcaggga
     2221 aaggatgagt cccctgcagg gtacttagaa cgcctcatgg aagcctaccg aacttacacc
     2281 cctattgacc cagaggaccc caacaatcgg tgggcaatcg ttatagattt cgtgtccaat
     2341 tcggcccctg atattcggaa gaaaattcag aaattggata ggtttgaggg agagacgctg
     2401 acagaactct tagaggtggc caagagagtt tttgacaata gggaagacag ctctgacaca
     2461 caaaccaaga ctgtcgccag gatggtggtt gctgcattgg cagaaattca ggcccaggtc
     2521 cccagtctca agggacccag aggaaacggg agttccagat tcacccggaa gcggggaagg
     2581 ggcacaacta gacaacccct gaatcgtgac caatgtgcat actgcaaaca atcaggtcat
     2641 tgggagaatg tatgcccgaa ctgatggccc tgcgagcctc tgttttccct ggatccccaa
     2701 gagggaggcc ctgactccac aacgacagtg tcttttaacc cccaagagcc aagagttcta
     2761 ctagatgtgg ggggtcatcc tgtttccttt ctggttgatt cgggggcagc tgcctcggta
     2821 ttccagaagc cttatggtcc tttaagttct cattccatcc aagttcaggg agccacggga
     2881 aagtcccaga ctacttcccg aaccataaac cttgggaaag ggacagtgac acattccttc
     2941 ctcgtcatgc cggactgtcc ctatcccctt ctcgggagag acctcctgca caaactgcat
     3001 gctactatct ccttggaggg gcctctcccc tcagtaactc tgaacctccc acagctgaca
     3061 gtgacttgtc ctatagccga ggaatctcgc ttgtttacac ttgctaagtc tggtgaccag
     3121 gcggtacagc agtcctcact ccttgctgag tttcaacagg cggttcctga ggtttgggct
     3181 gagttcaatc cctttggttt tgcgtctcat caaatcccag tggtggtgta actactggcc
     3241 actgcaaccc cagtacgtgt ggcccagtat cctctggggc aaccgacttt gaggggcata
     3301 aacccccaca ttgatcgtct gctcagggct ggagttctcc aaccctgtca gagtccctgg
     3361 aacaccccct taatgccggt acgtaagcct ggatcggggg acctgcggcc tgtgcaggac
     3421 cttcgggaag tcaacgccag ggttgagact gtgcacccca cggtcccaaa cccttatacg
     3481 ctgctctcct ctctcgaccc cagccacgta tggtatacag ttttagatct gaaagatgct
     3541 ttcttctctg ttcccctggc acctgtgagt cagcctcttt tcgctttcac ctggacagac
     3601 cctgatacag ggatcgcgtc acaacttaca tggaccaggt tgccacaggg tttcaagaac
     3661 ttccccactc tctttggggc agctttggca tccgacctag tcccattccg tacggaattt
     3721 ccctcagcga ccctcctcca atatgttgat gatcttctcc tggctgctcc aactcgggac
     3781 ttgtgctgtg ccgctacctt ccacctgctc cagctcctag ggtggacagg gtaccgtgtc
     3841 tctggtaaaa aaaaaaaaag gctcagctgt gtttatgttt acaaaccgtt gtctgtttgg
     3901 gtttcactgt ttcgaagggg gaacgcttat tatcacaggg cagagtggct gccatccttg
     3961 gcatgcatcc tcctaagact cggcaggagc tccgggagtt cctgggcatg gcagggtact
     4021 gccgcctttg gatacttggg tttgcagagc tagccaagcc actctatgcc gccttagccc
     4081 acccggaggc cgattttgtc tggggagaag cccagcagga tgctttcgat gccctgccga
     4141 gctctttcca gttctcctgc gttagtgctc ccagacctat ccaagccttt ctgactcttt
     4201 gtggcagaat ctgctggcat cgccaagggg gttttgactc aatccctgga gccctggcct
     4261 cggcctgtgg cttatctatc taagcagctc gaccctgtgg cgtccgggtg gcccccttgc
     4321 ctccgctcta ttgcagcagg actctatttc aaaagggacc gaagctgcag acgcagcagc
     4381 ccgggcggcc gcgaccagag atgtccttgc tatggtctcc acacccacag tccagaactc
     4441 cacgggaatt ctacccccac gaccagtgta tcaggagggt gatgcagatg ggaggattgg
     4501 accagacggg tggagaagaa cgcccaaggc caagtgatgc ttccaagaac aatgctgtgg
     4561 ccttttctaa tgagtatgca cgaccttaca cacctggggg gctctcggct ccatgaactc
     4621 ttgcgtcgta cttttacagt cctggaatga agcaagtggc agaatcagtg gcaaagagat
     4681 gcctggagtg tgccaaggtt aacccagccc cccaccagcc tgtccctgca aacaggccca
     4741 ggggtaccct tcctggtgag cattgggaag tggatttcac tgaaatggag acaggagttg
     4801 ggggataccg agacctcctg gtgtttatag acactgtcac tgggtggcca gaggcatttc
     4861 ctgtaaaatc tgaaaccgca acagtggtgg ctaagaagtt tttctttgaa atagctccta
     4921 gattcgggct acctaactcc ataggatcag ataatggtcc ggcatctgtt tcccagataa
     4981 tccaggcctt atctagattg ctgggaatta agtggaaact ccactgtgct tacagacccc
     5041 agagtccagg acaggcagaa agaatgaata gaactctcaa ggaatacatt actaaactta
     5101 agcttgaaac tggcgagtcc tgggtgagcc tccttccctt tgccctgctc cgggcccagt
     5161 gctctcctaa tccatctact ctctctcttt ctccttttga aattctgttt ggggcgcctc
     5221 ctcccatcgt tcccgtgtag gggaacaacc ccctctccat ctcactaaca aatcttggct
     5281 taagtcctta caggccctgt cagaagtcca gagtgctcta aaaagcctgt accgcgctgc
     5341 agccaaacct gtgtctcctg ggtcgctggc caatctggac atcgcaccgg gggactgggt
     5401 cctcaccagg aagctgcccc gaggatcttc cctggaggct aggtggactg gcccctacca
     5461 agtgatactt agcaaccctt cggctgtgaa agtggcagga ggaaaggcct ggattcatcg
     5521 gtcgcatatt aagagaacag tggccccagc catctggaca tccaccccta ccggtgacct
     5581 gagactgtgc ctagctaagc aataatgctc ctcctactct ctgtcttgtt acctctagct
     5641 ttagggaata acccttacct ccctacccga tataactgga cattgactcg aacaaatgat
     5701 gggacagtgg tggcccacaa tgccacatat ggccagcctg ttctatattt tgatttatgc
     5761 tccctgctag gccctggctg gaatatagca aacaattggg ggagcaagaa tacaatgact
     5821 tggtctgaag atgataggag gtggaatgcg aacccagggt gtggggaagg agtgccagca
     5881 cctgctgaac atgagcgggc cctcaggggt cagggtttct acgtatgtcc ctcagaaggg
     5941 ccttcaaatt gtcagggaaa agatcgattc cattgtggga cctggggttg tgaaactatt
     6001 gcaagttggc agggaggaga gagcaaggat ccgaatatca atctgatacg aaggtaccct
     6061 ggaaacccaa cctgtacagt gggttcttgt aatccgatga tcctgcatgt caaaacttgg
     6121 accgcagact actggcggac aggtaaatca tggggactca gggtctattt gaaaggatac
     6181 gataatgggg gctatttcac cttacaaaag accctcatat tgacccccca cctttcaata
     6241 ggacctaacc ctgtgcttaa cgagcatgtc cttgaaggga aacaggcttc cccttcacca
     6301 ctgccagcac catatggccc ccctgaggtg tctagttaca atgtgtctgg gaggaaggac
     6361 aatccacaag ccctacatcc tggaggccag gccatttctc ccacgttaaa caccctggac
     6421 gctgtctttg ctttcttaaa tcaaactagc cctaacttaa cttcctcttg ttggctgtgt
     6481 ctgagcccag caccaccatt ctttgtgggg ctagggacca cggcggtctt gggcaataac
     6541 gacagctcca tccggaagca aagtctgtca gatacatatc tcggccctga cccgcgttgt
     6601 cgcggaaacc atcatcagcc tgtcctgacc ctgcaagatg tggaaggcag tgccacttgc
     6661 ctggcctccc ctgattttca gtggagtcta tccccatata aagagatatg tcagtttcga
     6721 ttacaggttt ctcctacgga ccactccccc aattggcttt ttgcccctga ggctacatgg
     6781 tttgcctgta ccacaggact gaccccttgc atctcggagc tcaggttccg tcagaatact
     6841 gaactctgca tcctggtgca tgtactgccc caggtgttcc tttactctgc tgaaggagca
     6901 gaggaacatt ttggattgat tcgctcgact ggagcagtac ccatgttggt tccgttgctc
     6961 gtagggatag gtgtggcagg ctcagcggca gtgggaacag cagccctgga taagggaaat
     7021 gcaggtttta acctcttgag ctctcaggta gatgtagaca tcagaacgct ggagaatctc
     7081 atcactcatt tagaaaaatc agtgggctcc ctagcagagg ttgtgttaca gaaccgtcgt
     7141 aggttagatt tgttgttcat gaagcaaggg ggattgtgca tggccctggg gcagttatgc
     7201 tgtttctatg caaatcgatc gggggtcatt agggaatcgc tggcctctcg ggagaccagt
     7261 cgtaaggctt cccaatcctg gtatgagtca ctctatgaca ggtccccctg gctgaccact
     7321 ctcctttcgg gactcgcagg cccaatcctc ctgtttctcc tcctcctcct catagctccc
     7381 tgcataatta agtgccttag ctcttacatt caggatcgca tacaagccct gaaagtttct
     7441 gctctccgga tgacttattc cctgttggcc ttggatgagt cacaactatg aacgtgaaaa
     7501 ggggaaggag tgaaatggac aaatgaccct cctttccacc ttgggccagc agaagaaagt
     7561 ttgctcagct agactggggg acttcttttg catttcaaag cgccggctca acaatgctct
     7621 taagggtatc tgttccagga gggtggtacc gggagggtgg tagtcaaaac cgatctatct
     7681 atgttaaaat atctgcccag gtgcgattct cttcttatcc tgtaaaaccc ccatcttcct
     7741 gttgtaaaat gcgaatcaca gattaaaatg taacaagccg aacaaaaaat gcttataagg
     7801 ttgt
//
