# Supplementary material for: Invasion and Amplification of Endogenous Retroviruses in Dasyuridae Marsupial Genomes
Source: Mol Biol Evol. 2024 Aug 5;41(8):msae160. doi: 10.1093/molbev/msae160 (PMC11334065; doi:10.1093/molbev/msae160)
Supplement: msae160_Supplementary_Data [file msae160_supplementary_data.zip › Supp Table 1.xlsx]

## Sheet: Summary (2)
Animal	Scientific name	Classification	Native range	Blast db	Genome	tBLASTn	BLASTid	nrList	Stats	fasta short	fasta long	gb	cdHit	GTF
Koala		Phascolarctidae	Australia		phaCin_unsw_v4.1	yes	yes	yes	yes	yes			yes
Tasmanian devil	Sarcophilus harrisii	Dasyuridae	Australia		mSarHarr_1.11	yes	yes	yes	yes	yes			yes
Fat-tailed dunnart		Dasyuridae	Australia		Sminthopsis_crassicaudata_HiC	yes	yes	yes	yes	yes	yes		yes
Brushtail possum		Phalangeridae	Australia		mTriVul1.pri		yes	yes	yes	yes	yes		yes
Wombat		Vombatidae	Australia		GCA_900497805.2 bare-nosed wombat genome assembly			yes	yes	yes		yes
Tammar wallaby	Notamacropus eugenii	Macropodidae	Australia		mMacEug1.pri	yes	yes	yes	yes	yes
Platypus	Ornithorhynchus anatinus	Monotreme	Australia		mOrnAna1.pri.v4	yes		yes	yes	yes	yes	yes	yes
Short-beaked echidna	Tachyglossus aculeatus	Monotreme	Australia		mTacAcu1.pri	yes	yes	yes	yes				yes
Brown antechinus	Antechinus stuartii	Dasyuridae	Australia		USYD_Astu_M	yes	yes	yes	yes	yes
Numbat		Dasyuridae	Australia		mMyrFas1.20211206	yes	yes	yes	yes	yes			yes
Quoll	Dasyurus viverrinus	Dasyuridae	Australia		UniMelb_DasViv_v1.0	yes		yes	yes	yes			yes
Gray short-tailed opossum	Monodelphis domestica	Didelphidae	North America		MonDom5	yes		yes	yes	yes	yes		yes
Thylacine		Dasyuridae	Australia		ThyCyn2.0_hybrid_assembly			yes	yes	yes			yes
Yellow-footed antechinus	Antechinus flavipes	Dasyuridae	Australia		AdamAnt	yes	yes	yes	yes	yes		yes	yes
Woylie	Bettongia penicillata ogilbyi	Potoroidae	Australia		mBetpen1.pri.20210916	no		no	no
Leadbeater's possum	Gymnobelideus leadbeateri	Petauridae	Australia		LBP_v1	no		no	no
Rufous hare-wallaby	Lagorchestes hirsutus	Macropodidae	Australia		Lagorchestes_hirsutus_HiC	yes	yes	yes	yes
Western grey kangaroo	Macropus fuliginosus	Macropodidae	Australia		mf-2k	no		no	no
Eastern grey kangaroo	Macropus giganteus	Macropodidae	Australia		mg-2k	yes	yes	yes	yes	yes
Sugar glider	Petaurus breviceps papuanus	Petauridae	Australia		PetGlider_PUasm1.0	yes		no	no
Ground cuscus	Phalanger gymnotis	Phalangeridae	New Guinea		pg-2k	no		no	no
Gilbert's potoroo	Potorous gilbertii	Potoroidae	Australia	yes	Potorous_gilbertii_HiC	yes	yes	yes	yes	yes
Western ringtail possum	Pseudocheirus occidentalis	Phalangeridae	Australia		Pseudocheirus_occidentalis_HiC	yes	yes	yes	yes	yes
Golden ringtail possum	Pseudochirops corinnae	Phalangeridae	Indonesia		Pseudochirops_corinnae_HiC	no		no	no
Coppery ringtail possum	Pseudochirops cupreus	Phalangeridae	Indonesia		Pseudochirops_cupreus_HiC	no		no	no
Monito del monte	Dromiciops gliroides	Microbiotheriidae	South America		mDroGli1.pri	no		no	no
Agile gracile mouse opossum	Gracilinanus agilis	Didelphidae	South America		AgileGrace	no		no	no

## Sheet: Table 1
Animal	Scientific name	Family	Genome	ERVs	% ERVs	Average ERV length	Longest ERV	Shortest ERV
Tasmanian devil	Sarcophilus harrisii	Dasyuridae	mSarHarr_1.11	12900	0.715988	1720	9175	68
Fat-tailed dunnart	Sminthopsis crassicaudata	Dasyuridae	Sminthopsis_crassicaudata_HiC	16027	0.959061	1675	12200	68
Brown antechinus	Antechinus stuartii	Dasyuridae	USYD_Astu_M	7282	0.247342	1121	9482	68
Eastern quoll	Dasyurus viverrinus	Dasyuridae	UniMelb_DasViv_v1.0	14127	0.840108	1844	13783	68
Yellow-footed antechinus	Antechinus flavipes	Dasyuridae	AdamAnt	19399	1.06542	1757	13322	68
Virginian opossum	Didelphis virginiana	Didelphidae	dv-2k	1725	0.0718816	843	6668	68
Gray short-tailed opossum	Monodelphis domestica	Didelphidae	mMonDom1.pri	18820	0.957274	1831	12196	68
Agile grace opossum	Gracillinanus agilis	Didelphidae	AgileGrace	9194	0.341054	1373	10474	68
Tammar wallaby	Notamacropus eugenii	Macropodidae	mMacEug1.pri	4765	0.183896	1312	7327	68
Rufous hare-wallaby	Lagorchestes hirsutus	Macropodidae	Lagorchestes_hirsutus_HiC	2359	0.0687933	992	6486	68
Western grey kangaroo	Macropus fuliginosus	Macropodidae	mf-2k	1725	0.0403574	843	6668	68
Eastern grey kangaroo	Macropus giganteus	Macropodidae	mg-2k	2333	0.0586234	880	6591	68
Numbat	Myrmecobius fasciatus	Myrmecobiidae	mMyrFas1.20211206	561	0.0217951	1321	7843	68
Leadbeater's possum	Gymnobelideus leadbeateri	Petauridae	LBP_v1	352	0.0128888	1285	11430	71
Sugar glider	Petaurus breviceps papuanus	Petauridae	PetGlider_PUasm1.0	2835	0.101477	1253	7474	86
Brushtail possum	Trichosurus vulpecula	Phalangeridae	mTriVul1.pri	5472	0.29829	1853	12460	68
Western ringtail possum	Pseudocheirus occidentalis	Phalangeridae	Pseudocheirus_occidentalis_HiC	2587	0.0569483	1001	11590	71
Koala	Phascolarctos cinereus	Phascolarctidae	phaCin_unsw_v4.1	715	0.0260875	1168	7379	71
Woylie	Bettongia penicillata ogilbyi	Potoroidae	mBetpen1.pri.20210916	726	0.0266584	1250	7537	68
Gilbert's potoroo	Potorous gilbertii	Potoroidae	Potorous_gilbertii_HiC	2434	0.0569483	889	7764	68
Thylacine	Thylacinus cynocephalus	Thylacinidae	ThyCyn2.0_hybrid_assembly	3047	0.0968549	1081	7080	68
Wombat	Vombatus ursinus	Vombatidae	GCA_900497805.2 bare-nosed wombat genome assembly	1136	0.0485801	1499	7248	71
